# Supplementary material for: Discovery and systematic assessment of early biomarkers that predict progression to severe COVID-19 disease
Source: Commun Med (Lond). 2023 Apr 12;3:51. doi: 10.1038/s43856-023-00283-z (PMC10089829; doi:10.1038/s43856-023-00283-z)
Supplement: Supplementary file 3 — Supplementary Data 1 [file 43856_2023_283_MOESM3_ESM.xlsx]

## Sheet: all_logFC
Antibody ID	Protein	Gene	Uniprot-Name	Uniprot- Entry	AveExp	acute CS vs MM							intermediate CS vs MM							late CS vs MM
						logFC	p-value	adj.p-val	t	degOf Freedom.total	conf Interval.L	conf Interval.R	logFC	p-value	adj.p-val	t	degOf Freedom.total	conf Interval.L	conf Interval.R	logFC	p-value	adj.p-val	t	degOf Freedom.total	conf Interval.L	conf Interval.R
ab0974	PDCD1	PDCD1	PDCD1_HUMAN	Q15116	9.92968	-0.270574	0.678217	0.871384	-0.415485	207.374	-1.55445	1.0133	0.00212669	0.996272	0.997798	0.00467834	207.374	-0.894069	0.898322	-0.536484	0.32545	0.605371	-0.985658	207.374	-1.60954	0.536568
ab0987	CCR7	CCR7	CCR7_HUMAN	P32248	15.441	0.935922	0.0392785	0.206605	2.07438	207.374	0.0464319	1.82541	0.79153	0.0127234	0.0826233	2.51325	207.374	0.170629	1.41243	0.274052	0.468201	0.727152	0.726747	207.374	-0.469378	1.01748
ab0988	CR2	CR2	CR2_HUMAN	P20023	9.30396	-0.457093	0.383445	0.722911	-0.873418	207.374	-1.48884	0.574652	-0.277815	0.447826	0.696913	-0.760489	207.374	-0.998016	0.442385	-0.261958	0.549896	0.785276	-0.598896	207.374	-1.12428	0.600367
ab0989	CD27	CD27	CD27_HUMAN	P26842	12.0656	1.27718	0.0536998	0.247773	1.94029	207.374	-0.0205206	2.57487	0.40861	0.374876	0.622035	0.889292	207.374	-0.497236	1.31446	1.19311	0.0312438	0.15504	2.16869	207.374	0.108503	2.27772
ab0991	LEUK	SPN	LEUK_HUMAN	P16150	10.1714	2.34378	0.000127476	0.0020319	3.90494	207.374	1.16048	3.52707	1.6477	0.000114508	0.00215111	3.93273	207.374	0.821708	2.47368	0.560667	0.265011	0.553158	1.11765	207.374	-0.42832	1.54965
ab0993	CD81	CD81	CD81_HUMAN	P60033	12.8343	1.53908	0.00399782	0.0382337	2.91089	207.374	0.496702	2.58146	1.2004	0.0013356	0.0171347	3.25244	207.374	0.472778	1.92803	0.601319	0.175078	0.455401	1.36072	207.374	-0.269895	1.47253
ab1017.1	TNFL4	TNFSF4	TNFL4_HUMAN	P23510	10.7603	1.94559	1.39124e-06	5.99875e-05	4.97128	207.374	1.17403	2.71716	0.617103	0.0249313	0.123716	2.25888	207.374	0.0785172	1.15569	0.179629	0.583491	0.799117	0.549153	207.374	-0.465242	0.8245
ab1017.2	TNFL4	TNFSF4	TNFL4_HUMAN	P23510	10.2263	1.44121	0.00636302	0.051716	2.75651	207.374	0.410447	2.47196	0.49982	0.172321	0.41014	1.36951	207.374	-0.219693	1.21933	-0.33752	0.440767	0.702555	-0.772384	207.374	-1.19902	0.523982
ab1028	TNR9	TNFRSF9	TNR9_HUMAN	Q07011	11.7334	1.1893	0.0889893	0.358395	1.70877	207.374	-0.182837	2.56144	0.828405	0.0896704	0.283298	1.70512	207.374	-0.129404	1.78621	0.219758	0.705981	0.859597	0.377779	207.374	-0.927066	1.36658
ab1033	SLAF1	SLAMF1	SLAF1_HUMAN	Q13291	10.4975	-1.31632	0.0220159	0.137862	-2.30746	207.374	-2.44097	-0.191669	-1.0436	0.00942324	0.0669814	-2.62075	207.374	-1.82865	-0.258547	-1.3735	0.00438441	0.0375763	-2.88073	207.374	-2.31347	-0.433525
ab1036	LY75	LY75	LY75_HUMAN	O60449	8.90715	-0.165999	0.868595	0.949418	-0.165649	207.374	-2.14164	1.80964	-0.292477	0.676298	0.855126	-0.418112	207.374	-1.67155	1.0866	-0.328375	0.695416	0.853038	-0.392061	207.374	-1.9796	1.32285
ab1059	CXCR5	CXCR5	CXCR5_HUMAN	P32302	13.225	2.94061	1.55414e-05	0.000372043	4.42551	207.374	1.63063	4.25059	2.05551	1.5144e-05	0.000468572	4.43163	207.374	1.14109	2.96992	1.68281	0.00275552	0.0268408	3.03013	207.374	0.587936	2.77768
ab1084	TR13C	TNFRSF13C	TR13C_HUMAN	Q96RJ3	10.9069	-0.87397	0.267683	0.630871	-1.1114	207.374	-2.42427	0.67633	-0.749802	0.173429	0.410143	-1.36597	207.374	-1.83198	0.332372	-1.03002	0.118596	0.354442	-1.56718	207.374	-2.32575	0.265713
ab1086	TNF13	TNFSF13	TNF13_HUMAN	O75888	9.57905	0.116983	0.763615	0.906697	0.301133	207.374	-0.648887	0.882853	-0.193846	0.47551	0.714509	-0.714842	207.374	-0.728454	0.340763	-0.32982	0.310903	0.598411	-1.01581	207.374	-0.969929	0.310289
ab1087	MUC1	MUC1	MUC1_HUMAN	P15941	12.7352	1.75376	0.0339074	0.189737	2.13532	207.374	0.134576	3.37295	0.990106	0.0856563	0.276846	1.727	207.374	-0.140155	2.12037	1.72066	0.0129568	0.0831131	2.50663	207.374	0.367356	3.07397
ab1110	5NTD	NT5E	5NTD_HUMAN	P21589	9.96109	1.57998	0.0110408	0.0806592	2.56445	207.374	0.365342	2.79462	0.530441	0.218829	0.459859	1.23338	207.374	-0.317428	1.37831	0.0073909	0.988562	0.992335	0.0143529	207.374	-1.0078	1.02258
ab1111	ENTP1	ENTPD1	ENTP1_HUMAN	P49961	10.7809	2.29916	0.00639075	0.051716	2.75503	207.374	0.653907	3.94442	1.01108	0.0841115	0.276516	1.73565	207.374	-0.137375	2.15954	0.38658	0.580013	0.799117	0.554238	207.374	-0.988514	1.76167
ab1117	CTLA4	CTLA4	CTLA4_HUMAN	P16410	13.3828	1.40627	0.015947	0.110369	2.43006	207.374	0.265388	2.54715	1.13249	0.00553461	0.0454876	2.80352	207.374	0.33611	1.92888	0.507389	0.295382	0.581389	1.04904	207.374	-0.446154	1.46093
ab1132	BTLA	BTLA	BTLA_HUMAN	Q7Z6A9	15.0268	1.25437	0.00615212	0.0513653	2.76792	207.374	0.360936	2.1478	1.27169	8.14348e-05	0.0016338	4.02004	207.374	0.648041	1.89534	1.09271	0.00432844	0.0375763	2.88494	207.374	0.345991	1.83944
ab1134	KI2L2	KIR2DL2	KI2L2_HUMAN	P43627	9.53564	0.0160359	0.969206	0.987792	0.0386507	207.374	-0.801913	0.833985	0.049677	0.863975	0.966916	0.171529	207.374	-0.521285	0.620639	-0.0135834	0.968791	0.985702	-0.0391717	207.374	-0.69722	0.670053
ab1137	TNR4	TNFRSF4	TNR4_HUMAN	P43489	10.4692	0.664263	0.245532	0.609104	1.16457	207.374	-0.460253	1.78878	0.00213548	0.995726	0.997798	0.00536338	207.374	-0.782823	0.787094	0.201534	0.672922	0.848818	0.422741	207.374	-0.738328	1.1414
ab1171.1	TNFL8	TNFSF8	TNFL8_HUMAN	P32971	9.97884	-0.247424	0.523847	0.828625	-0.638508	207.374	-1.01138	0.516528	-0.247941	0.360405	0.612622	-0.916623	207.374	-0.781211	0.285329	-0.22319	0.636417	0.836888	-0.473413	207.374	-1.15264	0.706258
ab1171.2	TNFL8	TNFSF8	TNFL8_HUMAN	P32971	9.68757	-0.369201	0.513499	0.828625	-0.654525	207.374	-1.48126	0.742854	-0.252343	0.522312	0.730681	-0.640875	207.374	-1.0286	0.523918	-0.304436	0.348319	0.62745	-0.939986	207.374	-0.942942	0.33407
ab1203	LAMP1	LAMP1	LAMP1_HUMAN	P11279	10.3709	-0.128748	0.541041	0.828625	-0.612253	207.374	-0.54332	0.285824	-0.00339266	0.981583	0.997798	-0.0231126	207.374	-0.292781	0.285996	-0.0228833	0.896534	0.960442	-0.1302	207.374	-0.36938	0.323613
ab1213	IL33_MOUSE	Il33	IL33_MOUSE	Q8BVZ5	11.1944	-0.569572	0.375601	0.719485	-0.887941	207.374	-1.83418	0.695032	-0.151223	0.735907	0.890569	-0.337731	207.374	-1.03397	0.731523	-0.628071	0.242739	0.541312	-1.17151	207.374	-1.68502	0.428876
ab1215	HMGB1	HMGB1	HMGB1_HUMAN	P09429	14.8217	1.62158	0.000112548	0.00185001	3.93718	207.374	0.809606	2.43356	1.27748	1.44028e-05	0.000468572	4.44346	207.374	0.710691	1.84428	1.35342	0.000114958	0.00377924	3.93171	207.374	0.67478	2.03207
ab1223.1	TNF10_MOUSE	Tnfsf10	TNF10_MOUSE	P50592	9.42669	0.28179	0.342386	0.679604	0.951643	207.374	-0.301979	0.865558	0.327697	0.451609	0.699124	0.75416	207.374	-0.528945	1.18434	0.370638	0.47702	0.731818	0.712397	207.374	-0.655056	1.39633
ab1223.2	TNF10_MOUSE	Tnfsf10	TNF10_MOUSE	P50592	9.10047	0.11272	0.856481	0.948439	0.181081	207.374	-1.11449	1.33993	0.262392	0.2057	0.450273	1.26946	207.374	-0.145103	0.669887	0.131724	0.595123	0.806791	0.532249	207.374	-0.356186	0.619634
ab1224	IL34_MOUSE	Il34	IL34_MOUSE	Q8R1R4	10.0131	-0.345389	0.404928	0.74163	-0.834556	207.374	-1.1613	0.470522	-0.188172	0.515535	0.730681	-0.65136	207.374	-0.757712	0.381368	-0.446861	0.197838	0.477723	-1.29188	207.374	-1.12879	0.235072
ab1344	TGM2	TGM2	TGM2_HUMAN	P21980	10.6555	-0.0606494	0.878408	0.952665	-0.153177	207.374	-0.841239	0.71994	0.399181	0.150166	0.376129	1.44429	207.374	-0.145703	0.944065	-0.121547	0.713775	0.86621	-0.367293	207.374	-0.773959	0.530865
ab1345	PRIO	PRNP	PRIO_HUMAN	P04156	11.4607	0.536241	0.178325	0.526321	1.35051	207.374	-0.246563	1.31904	0.145088	0.601209	0.804672	0.523466	207.374	-0.401341	0.691517	1.01818	0.00244217	0.0251879	3.06804	207.374	0.363914	1.67244
ab1353	CD1A	CD1A	CD1A_HUMAN	P06126	9.19955	0.168501	0.63705	0.859201	0.472523	207.374	-0.534523	0.871525	0.291318	0.243214	0.495883	1.17032	207.374	-0.199422	0.782057	0.324535	0.277467	0.56664	1.08889	207.374	-0.263047	0.912118
ab1355	CD2	CD2	CD2_HUMAN	P06729	8.98891	-0.385856	0.11938	0.424284	-1.56384	207.374	-0.872289	0.100577	-0.433893	0.0125155	0.0822894	-2.51923	207.374	-0.773444	-0.0943425	-0.443765	0.0325615	0.155703	-2.15189	207.374	-0.850323	-0.0372069
ab1356	CD2	CD2	CD2_HUMAN	P06729	9.51291	0.142684	0.543777	0.828625	0.608115	207.374	-0.319888	0.605255	0.277506	0.0917004	0.285411	1.69435	207.374	-0.0453879	0.6004	0.325919	0.0980301	0.314413	1.66197	207.374	-0.0606946	0.712533
ab1358	CD3E	CD3E	CD3E_HUMAN	P07766	10.5505	0.106885	0.796882	0.921231	0.257716	207.374	-0.710763	0.924533	0.194596	0.502225	0.729115	0.672168	207.374	-0.376155	0.765348	0.202033	0.560636	0.788168	0.582837	207.374	-0.481352	0.885417
ab1359	CD3E	CD3E	CD3E_HUMAN	P07766	10.1529	0.036555	0.904067	0.956022	0.120673	207.374	-0.560654	0.633764	0.320841	0.130713	0.344189	1.5173	207.374	-0.0960356	0.737718	0.266347	0.294027	0.581389	1.05199	207.374	-0.232796	0.765491
ab1362	CD4	CD4	CD4_HUMAN	P01730	9.91032	0.337042	0.26782	0.630871	1.11108	207.374	-0.260995	0.935078	0.572003	0.00747734	0.0546261	2.70134	207.374	0.154549	0.989457	0.400264	0.11592	0.348422	1.57874	207.374	-0.0995705	0.900099
ab1366	CD5	CD5	CD5_HUMAN	P06127	10.0196	-0.0312043	0.912401	0.956022	-0.110145	207.374	-0.589725	0.527317	0.161237	0.415819	0.664371	0.815329	207.374	-0.228634	0.551107	0.0706127	0.765835	0.885339	0.298218	207.374	-0.396195	0.537421
ab1367	CD6	CD6	CD6_HUMAN	P30203	10.1529	-0.365554	0.586204	0.846948	-0.545197	207.374	-1.68742	0.956314	-0.269427	0.565472	0.770566	-0.575655	207.374	-1.19215	0.653291	-0.452038	0.4208	0.685265	-0.806637	207.374	-1.55685	0.65277
ab1368	CD6	CD6	CD6_HUMAN	P30203	9.1603	0.315316	0.286345	0.640925	1.06893	207.374	-0.266235	0.896868	0.309989	0.133729	0.346511	1.50545	207.374	-0.095958	0.715936	0.435368	0.0788889	0.280375	1.76587	207.374	-0.0506892	0.921425
ab1370	CD7	CD7	CD7_HUMAN	P09564	10.1274	-0.0715435	0.828898	0.939437	-0.216388	207.374	-0.723363	0.580276	0.108439	0.63895	0.836038	0.469859	207.374	-0.346558	0.563436	-0.115373	0.676736	0.850279	-0.417512	207.374	-0.66016	0.429414
ab1371	CD7	CD7	CD7_HUMAN	P09564	10.7014	-0.0877282	0.712489	0.884286	-0.36902	207.374	-0.556411	0.380955	0.0842243	0.612318	0.809244	0.507536	207.374	-0.242936	0.411384	-0.0701411	0.724441	0.86621	-0.353008	207.374	-0.461863	0.321581
ab1375	CD8A	CD8A	CD8A_HUMAN	P01732	10.5379	0.661507	0.0748739	0.312569	1.79024	207.374	-0.0669649	1.38998	0.398535	0.123842	0.339274	1.54512	207.374	-0.109968	0.907038	0.147762	0.632831	0.834811	0.478454	207.374	-0.46109	0.756613
ab1376	CD8A	CD8A	CD8A_HUMAN	P01732	10.8721	1.33958	2.53891e-05	0.000534187	4.30836	207.374	0.726598	1.95256	0.394492	0.0705669	0.246832	1.81761	207.374	-0.0333934	0.822378	0.299402	0.250597	0.547954	1.15212	207.374	-0.212923	0.811727
ab1378	CD9	CD9	CD9_HUMAN	P21926	11.3175	0.354666	0.546641	0.828625	0.603794	207.374	-0.803367	1.5127	0.0762596	0.852637	0.962418	0.185987	207.374	-0.732096	0.884615	0.716039	0.146215	0.401816	1.4585	207.374	-0.251838	1.68392
ab1380	NEP	MME	NEP_HUMAN	P08473	9.78191	0.0774927	0.915235	0.957085	0.106568	207.374	-1.3561	1.51108	0.267488	0.598775	0.804672	0.526973	207.374	-0.733216	1.26819	0.187889	0.757519	0.880595	0.309148	207.374	-1.01029	1.38607
ab1381	NEP	MME	NEP_HUMAN	P08473	9.81786	-0.163702	0.807167	0.924989	-0.244394	207.374	-1.48425	1.15684	0.0547074	0.90697	0.978237	0.117004	207.374	-0.867089	0.976504	0.0441988	0.937149	0.97612	0.0789493	207.374	-1.05951	1.1479
ab1384	ITAL	ITGAL	ITAL_HUMAN	P20701	10.2828	0.114126	0.720669	0.889841	0.358051	207.374	-0.514267	0.74252	0.114946	0.605973	0.807033	0.516619	207.374	-0.323699	0.55359	-0.0937948	0.725138	0.86621	-0.352078	207.374	-0.619002	0.431412
ab1385	ITAL	ITGAL	ITAL_HUMAN	P20701	9.80949	-1.45715	0.0322679	0.184488	-2.15559	207.374	-2.78984	-0.12446	-1.02103	0.0316225	0.144639	-2.1638	207.374	-1.9513	-0.0907562	-1.26763	0.0259123	0.13701	-2.24365	207.374	-2.38148	-0.153776
ab1387	ITAM	ITGAM	ITAM_HUMAN	P11215	8.76785	0.119919	0.783798	0.918665	0.274729	207.374	-0.740625	0.980462	0.133684	0.6613	0.847499	0.438749	207.374	-0.467011	0.734379	0.367407	0.315068	0.59931	1.00708	207.374	-0.35183	1.08664
ab1388	ITAM	ITGAM	ITAM_HUMAN	P11215	9.78833	0.590596	0.0192142	0.123252	2.35978	207.374	0.0971852	1.08401	0.404122	0.0216919	0.116503	2.3132	207.374	0.0597012	0.748543	0.752771	0.000399992	0.00685911	3.5987	207.374	0.340382	1.16516
ab1389	ITAX	ITGAX	ITAX_HUMAN	P20702	9.6105	-0.22942	0.531663	0.828625	-0.62652	207.374	-0.951336	0.492496	-0.102049	0.690129	0.865961	-0.399237	207.374	-0.605976	0.401878	-0.288224	0.347418	0.62745	-0.941747	207.374	-0.891596	0.315149
ab1390	AMPN	ANPEP	AMPN_HUMAN	P15144	12.1468	0.401195	0.430057	0.761649	0.790641	207.374	-0.599188	1.40158	0.557296	0.11716	0.328385	1.57336	207.374	-0.141013	1.2556	0.475921	0.263086	0.551329	1.12217	207.374	-0.360192	1.31203
ab1393	CD14	CD14	CD14_HUMAN	P08571	10.4697	0.155127	0.801163	0.922271	0.252166	207.374	-1.05768	1.36794	0.298021	0.488455	0.721706	0.694006	207.374	-0.548571	1.14461	-0.0331329	0.948682	0.978931	-0.0644403	207.374	-1.04679	0.980526
ab1394	CD15				12.4482	0.618866	0.198796	0.553518	1.28911	207.374	-0.327581	1.56531	0.557273	0.0978321	0.295745	1.66295	207.374	-0.103386	1.21793	1.28901	0.00152535	0.0182349	3.21255	207.374	0.497973	2.08004
ab1395	CD15				8.43886	-0.126492	0.840617	0.942133	-0.201356	207.374	-1.36496	1.11198	-0.282959	0.519461	0.730681	-0.645277	207.374	-1.14746	0.581546	-0.0425512	0.935486	0.97612	-0.0810433	207.374	-1.07766	0.992555
ab1397	FCG3A	FCGR3A	FCG3A_HUMAN	P08637	9.06859	-0.627334	0.123052	0.431501	-1.5484	207.374	-1.42608	0.171408	-0.267937	0.344535	0.598666	-0.947405	207.374	-0.825492	0.289618	-0.298588	0.378921	0.653483	-0.881773	207.374	-0.966171	0.368995
ab1400	CD17				9.86911	0.36965	0.282655	0.640925	1.07717	207.374	-0.306893	1.04619	0.604701	0.0123393	0.0821579	2.52438	207.374	0.132446	1.07696	0.537202	0.0624777	0.229813	1.87298	207.374	-0.0282475	1.10265
ab1401	CDw17				9.57881	-0.363223	0.331717	0.667038	-0.972939	207.374	-1.09922	0.372776	-0.412336	0.11511	0.327287	-1.58228	207.374	-0.926093	0.101422	-0.638694	0.0419244	0.185313	-2.04695	207.374	-1.25384	-0.0235509
ab1402	ITB2	ITGB2	ITB2_HUMAN	P05107	12.9783	0.854185	0.330332	0.667038	0.975736	207.374	-0.871692	2.58006	0.702604	0.251564	0.505829	1.14977	207.374	-0.50213	1.90734	0.830549	0.25763	0.550038	1.13513	207.374	-0.611927	2.27303
ab1404	ITB2	ITGB2	ITB2_HUMAN	P05107	9.69536	-0.0105897	0.966185	0.987792	-0.0424441	207.374	-0.502469	0.481289	0.288393	0.0992528	0.296631	1.65591	207.374	-0.0549583	0.631745	0.227419	0.276721	0.56664	1.09058	207.374	-0.18369	0.638528
ab1405	CD19	CD19	CD19_HUMAN	P15391	9.71025	-0.248398	0.545203	0.828625	-0.605962	207.374	-1.05655	0.559754	-0.0362667	0.899267	0.978237	-0.126743	207.374	-0.600391	0.527857	0.00335548	0.992195	0.994085	0.00979383	207.374	-0.672093	0.678804
ab1406	CD19	CD19	CD19_HUMAN	P15391	10.2337	-0.187349	0.614113	0.848096	-0.504975	207.374	-0.918775	0.544078	0.0697413	0.787971	0.923101	0.269295	207.374	-0.440825	0.580307	0.0590486	0.84916	0.934432	0.190428	207.374	-0.552273	0.67037
ab1408	CD20	MS4A1	CD20_HUMAN	P11836	10.5288	0.254053	0.423553	0.757786	0.801858	207.374	-0.370569	0.878675	0.148327	0.503172	0.729115	0.670677	207.374	-0.287684	0.584339	0.217634	0.412096	0.679507	0.821867	207.374	-0.30442	0.739689
ab1410	CR2	CR2	CR2_HUMAN	P20023	9.49589	-0.150133	0.599176	0.848096	-0.526395	207.374	-0.712417	0.41215	0.0883822	0.657553	0.845655	0.443934	207.374	-0.304115	0.480879	0.0780674	0.743624	0.87313	0.327496	207.374	-0.391885	0.54802
ab1412	CD22	CD22	CD22_HUMAN	P20273	10.0413	0.408414	0.450888	0.772532	0.755363	207.374	-0.657532	1.47436	0.335915	0.374483	0.622035	0.890026	207.374	-0.40816	1.07999	0.192602	0.670403	0.847673	0.426202	207.374	-0.698309	1.08351
ab1413	CD22	CD22	CD22_HUMAN	P20273	10.2503	-0.155996	0.838333	0.942133	-0.204283	207.374	-1.66147	1.34948	0.159976	0.764389	0.905559	0.300117	207.374	-0.890907	1.21086	-0.101655	0.873608	0.951243	-0.159274	207.374	-1.35992	1.15661
ab1414	FCER2	FCER2	FCER2_HUMAN	P06734	9.72379	-0.316704	0.427968	0.760511	-0.794233	207.374	-1.10284	0.469428	-0.248606	0.372811	0.622035	-0.893153	207.374	-0.797359	0.300146	-0.111579	0.738119	0.87313	-0.334794	207.374	-0.768623	0.545465
ab1415	CD24	CD24	CD24_HUMAN	P25063	10.3295	-0.249588	0.437882	0.767754	-0.777275	207.374	-0.882638	0.383463	-0.166373	0.458772	0.7019	-0.742256	207.374	-0.608269	0.275522	-0.174929	0.515251	0.76024	-0.651802	207.374	-0.704029	0.35417
ab1417	IL2RA	IL2RA	IL2RA_HUMAN	P01589	9.47842	0.123345	0.582491	0.846382	0.550614	207.374	-0.318292	0.564983	0.357652	0.0231935	0.119237	2.2872	207.374	0.0493706	0.665933	0.253901	0.176544	0.455401	1.35609	207.374	-0.115217	0.623019
ab1418	IL2RA	IL2RA	IL2RA_HUMAN	P01589	10.3801	0.34152	0.122774	0.431501	1.54955	207.374	-0.0929909	0.776031	0.232661	0.131985	0.345394	1.51228	207.374	-0.0706454	0.535968	0.155286	0.400205	0.668237	0.842991	207.374	-0.207875	0.518448
ab1419	CD27	CD27	CD27_HUMAN	P26842	10.6611	0.373181	0.390134	0.732894	0.86118	207.374	-0.48113	1.22749	0.00122743	0.996766	0.997798	0.00405777	207.374	-0.595117	0.597572	0.383903	0.290388	0.581389	1.05998	207.374	-0.330125	1.09793
ab1420	CD28	CD28	CD28_HUMAN	P10747	12.3301	3.12285	3.91736e-07	2.28948e-05	5.24111	207.374	1.94818	4.29753	1.98902	3.28505e-06	0.000143995	4.78222	207.374	1.16905	2.80899	2.39391	2.93828e-06	0.000220791	4.80707	207.374	1.41212	3.3757
ab1423	TNR8	TNFRSF8	TNR8_HUMAN	P28908	9.91996	0.322117	0.323892	0.662907	0.988844	207.374	-0.320091	0.964325	0.103436	0.649665	0.84235	0.454889	207.374	-0.344852	0.551724	-0.0662067	0.808111	0.906325	-0.243174	207.374	-0.60296	0.470547
ab1424	PECA1	PECAM1	PECA1_HUMAN	P16284	10.7934	0.152365	0.651711	0.867848	0.452042	207.374	-0.512138	0.816869	0.33098	0.161002	0.395735	1.40674	207.374	-0.132871	0.79483	0.120569	0.669106	0.847673	0.427986	207.374	-0.434819	0.675957
ab1425	CD33	CD33	CD33_HUMAN	P20138	10.2937	-0.664438	0.0598171	0.268921	-1.8925	207.374	-1.3566	0.0277246	-0.347585	0.15761	0.391051	-1.41828	207.374	-0.830744	0.135573	-0.643351	0.0294593	0.150443	-2.19245	207.374	-1.22186	-0.0648455
ab1426	CD34	CD34	CD34_HUMAN	P28906	9.7439	0.0830726	0.752118	0.902814	0.316267	207.374	-0.434766	0.600911	0.34458	0.0616009	0.221932	1.87934	207.374	-0.0168925	0.706053	0.212135	0.335024	0.616162	0.966292	207.374	-0.220671	0.64494
ab1427	CD36	CD36	CD36_HUMAN	P16671	9.50118	-0.208188	0.356117	0.691209	-0.924854	207.374	-0.651973	0.235597	0.149795	0.341544	0.598666	0.953309	207.374	-0.159985	0.459575	0.0439634	0.815469	0.910693	0.233674	207.374	-0.326949	0.414876
ab1428	CD37	CD37	CD37_HUMAN	P11049	9.85879	-0.0948572	0.743215	0.898692	-0.328037	207.374	-0.664939	0.475225	0.190724	0.345818	0.598666	0.944883	207.374	-0.207216	0.588665	0.106619	0.659561	0.847673	0.441154	207.374	-0.369851	0.58309
ab1429	CD38	CD38	CD38_HUMAN	P28907	9.70642	-0.145836	0.522945	0.828625	-0.639899	207.374	-0.595142	0.303471	0.149908	0.347135	0.598666	0.942301	207.374	-0.163727	0.463542	-0.0468291	0.806044	0.906325	-0.245847	207.374	-0.422357	0.328698
ab1430	TNR5	CD40	TNR5_HUMAN	P25942	9.93094	0.607586	0.00428088	0.0395042	2.88856	207.374	0.192903	1.02227	0.437885	0.00320347	0.0343883	2.98231	207.374	0.148419	0.727351	0.77283	1.76021e-05	0.000925872	4.39601	207.374	0.42624	1.11942
ab1432	ITA2B	ITGA2B	ITA2B_HUMAN	P08514	12.1192	0.669706	0.0192053	0.123252	2.35996	207.374	0.110245	1.22917	0.351679	0.0773051	0.258997	1.77536	207.374	-0.038847	0.742206	0.731878	0.00230739	0.0247691	3.08575	207.374	0.264285	1.19947
ab1433	GP1BA	GP1BA	GP1BA_HUMAN	P07359	10.4842	0.0794242	0.865031	0.949418	0.170185	207.374	-0.840649	0.999497	-0.0455877	0.888845	0.978102	-0.139937	207.374	-0.687837	0.596661	0.0279538	0.942937	0.978931	0.0716655	207.374	-0.741037	0.796944
ab1434	LEUK	SPN	LEUK_HUMAN	P16150	10.4079	0.247077	0.340767	0.678952	0.954847	207.374	-0.263062	0.757216	0.253589	0.16183	0.395919	1.40395	207.374	-0.102509	0.609688	-0.0710411	0.742878	0.87313	-0.328483	207.374	-0.497412	0.35533
ab1435	LEUK	SPN	LEUK_HUMAN	P16150	10.6895	0.241667	0.381702	0.722212	0.876631	207.374	-0.301822	0.785156	0.320426	0.0973985	0.295745	1.66512	207.374	-0.0589517	0.699804	0.240734	0.297326	0.581389	1.04481	207.374	-0.21351	0.694978
ab1437	CD44	CD44	CD44_HUMAN	P16070	10.7215	0.00473515	0.986567	0.992226	0.0168575	207.374	-0.549037	0.558507	0.102724	0.600906	0.804672	0.523903	207.374	-0.283832	0.48928	-0.0292112	0.901099	0.961267	-0.124425	207.374	-0.49205	0.433628
ab1439	PTPRC (CD45)	PTPRC	PTPRC_HUMAN	P08575	10.2096	0.536522	0.0666828	0.290818	1.8435	207.374	-0.037243	1.11029	0.400861	0.0498022	0.19976	1.97319	207.374	0.000349592	0.801373	0.573644	0.019289	0.111495	2.3583	207.374	0.0940945	1.05319
ab1440	PTPRC (CD45)	PTPRC	PTPRC_HUMAN	P08575	9.78804	0.230786	0.267226	0.630871	1.11246	207.374	-0.178205	0.639776	0.349731	0.0165996	0.0992205	2.41507	207.374	0.0642383	0.635223	0.150962	0.38495	0.657414	0.870654	207.374	-0.190869	0.492793
ab1442	CD45RA	PTPRC		P08575	10.1127	-0.0026931	0.988615	0.992388	-0.014287	207.374	-0.374315	0.368929	-0.196811	0.136241	0.351289	-1.49574	207.374	-0.456219	0.0625967	-0.187066	0.236443	0.532799	-1.18736	207.374	-0.497665	0.123534
ab1443	CD45RA	PTPRC		P08575	10.4935	1.8616	1.84498e-06	6.93184e-05	4.90975	207.374	1.11409	2.60911	0.91553	0.00065772	0.00910423	3.45911	207.374	0.393737	1.43732	0.546848	0.0859087	0.293428	1.7256	207.374	-0.0779161	1.17161
ab1444	CD45RB	PTPRC		P08575	12.0105	2.15229	0.000486164	0.00623713	3.54444	207.374	0.955155	3.34942	1.21963	0.00442973	0.0416078	2.87736	207.374	0.383979	2.05528	1.02924	0.0438411	0.186003	2.02798	207.374	0.0286817	2.0298
ab1445	CD45RO	PTPRC		P08575	10.7079	0.0408035	0.890685	0.956022	0.137607	207.374	-0.543782	0.625389	-0.0142811	0.945059	0.995055	-0.068996	207.374	-0.422346	0.393784	-0.00889211	0.971413	0.985702	-0.0358796	207.374	-0.497485	0.479701
ab1446.1	MCP	CD46	MCP_HUMAN	P15529	9.97857	0.343057	0.150674	0.48033	1.44249	207.374	-0.125805	0.811919	0.261044	0.11737	0.328385	1.57245	207.374	-0.0662408	0.588329	0.37494	0.0606536	0.226268	1.88629	207.374	-0.0169315	0.766811
ab1446.2	MCP	CD46	MCP_HUMAN	P15529	10.2728	0.184772	0.579782	0.846382	0.554577	207.374	-0.472076	0.84162	0.023208	0.920609	0.986232	0.0997887	207.374	-0.435299	0.481715	0.122659	0.660048	0.847673	0.440481	207.374	-0.42633	0.671648
ab1448	CD47	CD47	CD47_HUMAN	Q08722	14.3292	1.75316	2.53578e-05	0.000534187	4.30865	207.374	0.950984	2.55534	1.27693	1.15233e-05	0.000432947	4.49579	207.374	0.716977	1.83688	1.10493	0.00135085	0.0169177	3.24905	207.374	0.434477	1.77539
ab1449	CD48	CD48	CD48_HUMAN	P09326	9.44137	-0.0215328	0.923082	0.961467	-0.0966701	207.374	-0.460669	0.417603	0.220124	0.158357	0.39106	1.41572	207.374	-0.0864107	0.526659	0.217841	0.243293	0.541312	1.17013	207.374	-0.149185	0.584868
ab1450	ICAM3	ICAM3	ICAM3_HUMAN	P32942	10.909	-0.31631	0.246653	0.609104	-1.1618	207.374	-0.85306	0.22044	-0.290502	0.127894	0.339933	-1.52857	207.374	-0.665176	0.0841717	-0.448207	0.0502052	0.20006	-1.96969	207.374	-0.896819	0.000404835
ab1451	CD52	CD52	CD52_HUMAN	P31358	10.5465	0.018449	0.940814	0.970329	0.0743372	207.374	-0.470829	0.507727	-0.0348735	0.840659	0.955317	-0.201302	207.374	-0.37641	0.306663	0.0812619	0.695637	0.853038	0.391762	207.374	-0.327674	0.490197
ab1453	CD53	CD53	CD53_HUMAN	P19397	12.8665	0.74128	0.488114	0.807384	0.694551	207.374	-1.36283	2.84539	0.785671	0.292842	0.558098	1.05458	207.374	-0.683084	2.25443	0.426267	0.63325	0.834811	0.477864	207.374	-1.33233	2.18487
ab1454	ICAM1	ICAM1	ICAM1_HUMAN	P05362	10.7799	1.53879	3.62573e-07	2.28948e-05	5.25726	207.374	0.961746	2.11584	0.194443	0.342367	0.598666	0.95168	207.374	-0.208359	0.597246	0.894879	0.000322332	0.00627951	3.65801	207.374	0.412587	1.37717
ab1455	ICAM1	ICAM1	ICAM1_HUMAN	P05362	10.9474	1.42556	0.00047952	0.00623713	3.54829	207.374	0.633503	2.21762	0.181185	0.518954	0.730681	0.646062	207.374	-0.371704	0.734074	0.968801	0.00432561	0.0375763	2.88516	207.374	0.306805	1.6308
ab1456	DAF	CD55	DAF_HUMAN	P08174	10.0016	0.228637	0.671941	0.871384	0.424088	207.374	-0.834234	1.29151	0.178796	0.635215	0.833224	0.475102	207.374	-0.563132	0.920725	-0.582694	0.197396	0.477723	-1.29316	207.374	-1.47103	0.305647
ab1457	DAF	CD55	DAF_HUMAN	P08174	10.0969	-0.184086	0.578373	0.846382	-0.556641	207.374	-0.83607	0.467897	-0.0493201	0.831033	0.952338	-0.213646	207.374	-0.504432	0.405792	0.00795005	0.977082	0.986459	0.0287623	207.374	-0.536974	0.552874
ab1458	NCAM1	NCAM1	NCAM1_HUMAN	P13591	10.5247	-0.073893	0.785516	0.918665	-0.272491	207.374	-0.608508	0.460722	0.218788	0.249083	0.505829	1.15582	207.374	-0.154395	0.591972	0.0300572	0.894625	0.960353	0.132617	207.374	-0.416771	0.476885
ab1459	NCAM1	NCAM1	NCAM1_HUMAN	P13591	10.2022	-0.102019	0.713049	0.884286	-0.368267	207.374	-0.648167	0.444128	0.103453	0.593232	0.800102	0.534987	207.374	-0.27778	0.484687	0.0119182	0.958997	0.984394	0.0514747	207.374	-0.444548	0.468384
ab1460	CD57				9.56697	-0.735793	0.15723	0.489249	-1.41958	207.374	-1.75764	0.286051	-0.687178	0.0589131	0.215196	-1.8993	207.374	-1.40047	0.0261115	-0.883761	0.0426127	0.186003	-2.04005	207.374	-1.73781	-0.0297109
ab1461	LFA3	CD58	LFA3_HUMAN	P19256	13.0038	-0.00491079	0.993321	0.99432	-0.0083811	207.374	-1.16007	1.15024	-0.0731179	0.858294	0.964663	-0.178769	207.374	-0.879464	0.733228	-0.73082	0.137135	0.387813	-1.49232	207.374	-1.69629	0.23465
ab1462	LFA3	CD58	LFA3_HUMAN	P19256	10.6906	0.0799046	0.700583	0.877759	0.385066	207.374	-0.329193	0.489002	0.126931	0.381884	0.627721	0.876295	207.374	-0.158636	0.412498	-0.0202316	0.907248	0.961267	-0.116652	207.374	-0.362153	0.321689
ab1463	CD59	CD59	CD59_HUMAN	P13987	10.4207	-0.412418	0.191231	0.537902	-1.31123	207.374	-1.0325	0.207665	-0.0275197	0.900373	0.978237	-0.125344	207.374	-0.460363	0.405323	-0.121086	0.645558	0.841482	-0.460614	207.374	-0.639347	0.397174
ab1464	CD59	CD59	CD59_HUMAN	P13987	10.7856	0.448274	0.182282	0.526321	1.33824	207.374	-0.212112	1.10866	0.169255	0.469969	0.710356	0.723857	207.374	-0.291722	0.630232	0.37163	0.185834	0.463264	1.32741	207.374	-0.180316	0.923576
ab1465	LYAM1	SELL	LYAM1_HUMAN	P14151	9.62297	0.0404366	0.855346	0.948439	0.182529	207.374	-0.396312	0.477186	0.171482	0.268755	0.533452	1.10891	207.374	-0.133387	0.476351	0.147316	0.427159	0.687406	0.795626	207.374	-0.217716	0.512348
ab1466	LYAM1	SELL	LYAM1_HUMAN	P14151	10.6412	-0.13417	0.609823	0.848096	-0.511102	207.374	-0.651704	0.383364	0.0406077	0.82484	0.949378	0.221604	207.374	-0.320652	0.401868	-0.124337	0.571532	0.797416	-0.566698	207.374	-0.556888	0.308215
ab1467	LYAM3	SELP	LYAM3_HUMAN	P16109	9.62776	-0.0296309	0.91193	0.956022	-0.110739	207.374	-0.557146	0.497884	0.231145	0.217287	0.459007	1.23754	207.374	-0.137082	0.599373	0.296899	0.185773	0.463264	1.32759	207.374	-0.143995	0.737792
ab1468	CD63	CD63	CD63_HUMAN	P08962	10.021	-0.110913	0.667824	0.871384	-0.42975	207.374	-0.619724	0.397898	0.146176	0.418074	0.664371	0.811387	207.374	-0.208995	0.501347	-0.0528997	0.806515	0.906325	-0.245238	207.374	-0.47816	0.372361
ab1470	CD69	CD69	CD69_HUMAN	Q07108	9.82489	-0.297805	0.294357	0.649479	-1.05127	207.374	-0.856284	0.260674	-0.180963	0.361177	0.612622	-0.915148	207.374	-0.570804	0.208879	-0.0830129	0.726233	0.86621	-0.350615	207.374	-0.549786	0.38376
ab1471	TFR1	TFRC	TFR1_HUMAN	P02786	11.1387	1.22818	7.70768e-05	0.00135141	4.03399	207.374	0.627953	1.82842	0.364715	0.0876364	0.279374	1.7161	207.374	-0.0542715	0.783701	0.179735	0.480779	0.731818	0.706325	207.374	-0.321934	0.681404
ab1472	TFR1	TFRC	TFR1_HUMAN	P02786	9.68868	-0.0265535	0.972145	0.987792	-0.0349601	207.374	-1.52396	1.47085	0.156011	0.768857	0.908806	0.294256	207.374	-0.889238	1.20126	0.115105	0.856293	0.940314	0.18132	207.374	-1.13641	1.36662
ab1473	CD72	CD72	CD72_HUMAN	P21854	10.2647	0.594795	0.0121501	0.0863639	2.52998	207.374	0.131304	1.05829	0.291933	0.0767216	0.25869	1.7789	207.374	-0.031603	0.615469	0.768325	0.000124934	0.00386562	3.91017	207.374	0.380943	1.15571
ab1474	CD72	CD72	CD72_HUMAN	P21854	11.213	-0.0385712	0.902731	0.956022	-0.122361	207.374	-0.660025	0.582883	-0.504554	0.0228495	0.119237	-2.29302	207.374	-0.938355	-0.0707537	-0.221508	0.401451	0.668237	-0.84076	207.374	-0.740915	0.297899
ab1475	CD79A	CD79A	CD79A_HUMAN	P11912	10.3645	0.0512839	0.81302	0.929381	0.236834	207.374	-0.375617	0.478185	-0.105224	0.487121	0.721706	-0.696139	207.374	-0.403218	0.192771	-0.0585745	0.746531	0.87313	-0.323648	207.374	-0.415376	0.298227
ab1476	CD80	CD80	CD80_HUMAN	P33681	9.72307	-0.0494857	0.867755	0.949418	-0.166717	207.374	-0.634665	0.535694	0.0337619	0.870719	0.968726	0.162947	207.374	-0.374718	0.442242	0.0289461	0.907227	0.961267	0.116679	207.374	-0.460143	0.518035
ab1477	CD86	CD86	CD86_HUMAN	P42081	10.6109	-0.423953	0.302119	0.649479	-1.03448	207.374	-1.23191	0.384003	-0.383628	0.181385	0.416351	-1.34101	207.374	-0.947615	0.180359	-0.545936	0.112495	0.343624	-1.59384	207.374	-1.22122	0.129348
ab1478	TNR6	FAS	TNR6_HUMAN	P25445	14.7952	0.231241	0.540496	0.828625	0.613078	207.374	-0.512357	0.974839	0.984397	0.000239102	0.00393024	3.73887	207.374	0.465335	1.50346	0.388766	0.218889	0.509268	1.23322	207.374	-0.232728	1.01026
ab1479	CD97	CD97	CD97_HUMAN	P48960	10.0487	0.16526	0.512117	0.828625	0.656677	207.374	-0.330882	0.661402	0.377861	0.0326349	0.145284	2.15097	207.374	0.0315335	0.724189	0.122921	0.559585	0.788168	0.584401	207.374	-0.291751	0.537593
ab1480	4F2	SLC3A2	4F2_HUMAN	P08195	11.6301	-0.578424	0.295809	0.649479	-1.04811	207.374	-1.66643	0.50958	-0.744767	0.0545611	0.205565	-1.9333	207.374	-1.50424	0.0147051	0.523505	0.257701	0.550038	1.13496	207.374	-0.385841	1.43285
ab1481	CD99	CD99	CD99_HUMAN	P14209	12.1574	0.395627	0.487849	0.807384	0.694974	207.374	-0.726669	1.51792	0.351599	0.377285	0.624063	0.884808	207.374	-0.43181	1.13501	0.656309	0.169255	0.447378	1.37941	207.374	-0.281698	1.59432
ab1482	CD99	CD99	CD99_HUMAN	P14209	9.92674	-0.198992	0.577628	0.846382	-0.557733	207.374	-0.902389	0.504404	-0.144179	0.563278	0.770057	-0.57891	207.374	-0.635179	0.346821	-0.452516	0.130667	0.379728	-1.51749	207.374	-1.04041	0.135378
ab1483	EGLN	ENG	EGLN_HUMAN	P17813	10.0616	0.110017	0.699433	0.877759	0.386621	207.374	-0.450984	0.671018	0.263285	0.186473	0.422779	1.32547	207.374	-0.128317	0.654887	0.179281	0.45182	0.711549	0.753807	207.374	-0.289601	0.648162
ab1484	EGLN	ENG	EGLN_HUMAN	P17813	10.4865	-0.0777118	0.85297	0.948439	-0.185561	207.374	-0.903349	0.747926	-0.0137905	0.96242	0.997798	-0.0471735	207.374	-0.59012	0.562539	0.0397233	0.909754	0.961267	0.113487	207.374	-0.650339	0.729786
ab1486	BASI	BSG	BASI_HUMAN	P35613	9.63352	-0.106408	0.784508	0.918665	-0.273803	207.374	-0.872579	0.659763	0.0243463	0.928576	0.986729	0.0897461	207.374	-0.510473	0.559166	0.0323865	0.920673	0.968548	0.0997078	207.374	-0.607974	0.672747
ab1487	BASI	BSG	BASI_HUMAN	P35613	10.348	0.208361	0.415228	0.750549	0.816366	207.374	-0.294818	0.71154	0.126596	0.478151	0.714509	0.710567	207.374	-0.224644	0.477835	0.121652	0.569104	0.79614	0.570281	207.374	-0.298901	0.542206
ab1488	SELPL	SELPLG	SELPL_HUMAN	Q14242	10.593	0.333424	0.198888	0.553518	1.28885	207.374	-0.176594	0.843441	0.0558785	0.757302	0.901224	0.309434	207.374	-0.300135	0.411892	0.100867	0.641345	0.839173	0.466503	207.374	-0.325403	0.527136
ab1489	CD177	CD177	CD177_HUMAN	Q8N6Q3	10.3134	0.133457	0.89966	0.956022	0.126245	207.374	-1.95063	2.21754	-0.0282195	0.969531	0.997798	-0.0382422	207.374	-1.483	1.42656	-0.00495771	0.995528	0.995528	-0.00561121	207.374	-1.74682	1.73691
ab1490	MPRI	IGF2R	MPRI_HUMAN	P11717	10.4285	-0.153192	0.636319	0.859201	-0.47355	207.374	-0.790955	0.484571	-0.229801	0.310027	0.576495	-1.01766	207.374	-0.674986	0.215384	-0.45943	0.0907757	0.301097	-1.69923	207.374	-0.992468	0.0736074
ab1491	GLPA	GYPA	GLPA_HUMAN	P02724	9.40866	0.258707	0.426538	0.760511	0.796697	207.374	-0.381478	0.898892	0.0488389	0.829619	0.952338	0.215462	207.374	-0.398036	0.495714	-0.087084	0.748635	0.87313	-0.320867	207.374	-0.622146	0.447978
ab1492	GLPB	GYPB	GLPB_HUMAN	P06028	10.9522	2.23166	1.16439e-05	0.000339619	4.49335	207.374	1.25251	3.2108	1.23113	0.000474658	0.00734324	3.55114	207.374	0.547651	1.91462	0.529038	0.203922	0.483166	1.27447	207.374	-0.289325	1.3474
ab1493	HLA-ABC				11.7403	0.231325	0.339872	0.678952	0.956623	207.374	-0.245404	0.708054	0.369538	0.0296943	0.138223	2.18926	207.374	0.0367615	0.702315	0.765384	0.000199665	0.00459238	3.78703	207.374	0.366938	1.16383
ab1494	HLA-DR				10.2215	0.010374	0.970361	0.987792	0.0372001	207.374	-0.539408	0.560156	0.154781	0.42745	0.675191	0.795125	207.374	-0.22899	0.538552	0.0574856	0.805433	0.906325	0.246638	207.374	-0.402019	0.51699
ab1495	DPB1	HLA-DPB1	DPB1_HUMAN	P04440	10.2088	-0.146802	0.635403	0.859201	-0.474837	207.374	-0.756309	0.462704	0.085771	0.691452	0.865961	0.39744	207.374	-0.33969	0.511232	0.0230189	0.929102	0.971585	0.0890834	207.374	-0.486403	0.53244
ab1496	pan HLA-class II				9.59552	-0.626583	0.030313	0.175216	-2.18094	207.374	-1.19299	-0.0601801	-0.570234	0.00491019	0.0445207	-2.84339	207.374	-0.965607	-0.174862	-1.07778	1.18918e-05	0.00069501	-4.48843	207.374	-1.55117	-0.60438
ab1497	IL6	IL6	IL6_HUMAN	P05231	10.4971	0.308734	0.12953	0.436748	1.52201	207.374	-0.0911709	0.708638	0.190144	0.180781	0.416351	1.34287	207.374	-0.0890059	0.469294	0.221929	0.191973	0.471859	1.30903	207.374	-0.112308	0.556167
ab1498	CRLF2	CRLF2	CRLF2_HUMAN	Q9HC73	10.0368	0.32014	0.449169	0.772532	0.758239	207.374	-0.512244	1.15252	0.0349176	0.905805	0.978237	0.118476	207.374	-0.546121	0.615956	0.134514	0.703457	0.858512	0.381183	207.374	-0.561187	0.830214
ab1501	PRTN3	PRTN3	PRTN3_HUMAN	P24158	9.69789	0.622504	0.0247247	0.147786	2.26215	207.374	0.0799909	1.16502	0.215958	0.262201	0.522416	1.12426	207.374	-0.162739	0.594655	0.422521	0.0676287	0.247033	1.83708	207.374	-0.0309082	0.87595
ab1502	BDNF	BDNF	BDNF_HUMAN	P23560	9.50524	-0.0287149	0.921106	0.961313	-0.0991611	207.374	-0.59961	0.54218	-0.248509	0.220312	0.459859	-1.22941	207.374	-0.647017	0.149999	-0.136491	0.573399	0.797905	-0.563947	207.374	-0.613641	0.340659
ab1503	CCL11	CCL11	CCL11_HUMAN	P51671	10.1726	-0.0775519	0.801289	0.922271	-0.252003	207.374	-0.684257	0.529153	-0.16962	0.430663	0.678229	-0.789601	207.374	-0.593125	0.253885	-0.111137	0.666125	0.847673	-0.432089	207.374	-0.618217	0.395942
ab1504	anti Fol.Dendr.Cells				9.58927	-0.282761	0.502288	0.820508	-0.672069	207.374	-1.11222	0.5467	-0.042798	0.884279	0.975117	-0.145726	207.374	-0.621796	0.5362	0.161604	0.64631	0.841482	0.459566	207.374	-0.531654	0.854861
ab1506	IgE				10.3021	-0.0941511	0.772461	0.915048	-0.289535	207.374	-0.735234	0.546932	-0.0848589	0.708901	0.879439	-0.373846	207.374	-0.532361	0.362643	0.0652429	0.810525	0.907098	0.240055	207.374	-0.47057	0.601056
ab1509	IL10	IL10	IL10_HUMAN	P22301	9.81663	-0.326631	0.303064	0.649479	-1.03245	207.374	-0.950334	0.297072	-0.105309	0.633959	0.833224	-0.476867	207.374	-0.54068	0.330061	-0.145971	0.581507	0.799117	-0.552052	207.374	-0.667258	0.375316
ab1510	IL15	IL15	IL15_HUMAN	P40933	12.7169	1.93145	0.00213407	0.0220102	3.10998	207.374	0.707069	3.15583	1.28049	0.00350222	0.036121	2.95372	207.374	0.425823	2.13516	1.16482	0.0258852	0.13701	2.24406	207.374	0.141493	2.18815
ab1511	IL18	IL18	IL18_HUMAN	Q14116	9.63304	0.181816	0.675407	0.871384	0.419333	207.374	-0.67298	1.03661	-0.0389185	0.897808	0.978237	-0.128589	207.374	-0.635601	0.557764	-0.0329057	0.927737	0.971585	-0.090803	207.374	-0.747338	0.681527
ab1512	CCL3	CCL3	CCL3_HUMAN	P10147	10.4486	-0.110161	0.598674	0.848096	-0.527119	207.374	-0.52217	0.301849	-0.138781	0.342544	0.598666	-0.951331	207.374	-0.426381	0.148819	-0.0850294	0.626912	0.834811	-0.486803	207.374	-0.429384	0.259325
ab1513	CCL7	CCL7	CCL7_HUMAN	P80098	9.73225	-0.429573	0.116472	0.420281	-1.57634	207.374	-0.966825	0.107679	-0.536706	0.00524586	0.0452348	-2.82142	207.374	-0.91173	-0.161682	-0.696451	0.00252371	0.0255283	-3.05776	207.374	-1.14548	-0.24742
ab1514	PERM	MPO	PERM_HUMAN	P05164	10.6498	0.464617	0.028872	0.168741	2.20055	207.374	0.0483669	0.880867	0.0506476	0.731459	0.890569	0.343648	207.374	-0.239912	0.341208	0.165119	0.350519	0.62926	0.935694	207.374	-0.18278	0.513018
ab1515	NTAL	LAT2	NTAL_HUMAN	Q9GZY6	9.63118	-0.244913	0.533728	0.828625	-0.623368	207.374	-1.01948	0.529651	-0.159566	0.561317	0.770057	-0.581825	207.374	-0.700244	0.381112	-0.267216	0.416715	0.680721	-0.813761	207.374	-0.914592	0.380159
ab1516	NTF4	NTF4	NTF4_HUMAN	P34130	10.2365	-0.0590517	0.818427	0.931803	-0.22986	207.374	-0.565528	0.447425	-0.136767	0.446533	0.696913	-0.76266	207.374	-0.490309	0.216774	-0.0264832	0.901958	0.961267	-0.12334	207.374	-0.449793	0.396826
ab1517	P53	TP53	P53_HUMAN	P04637	10.9225	0.13473	0.679216	0.871384	0.414118	207.374	-0.506673	0.776134	-0.0477893	0.833538	0.953133	-0.21043	207.374	-0.495516	0.399937	0.158682	0.560148	0.788168	0.583563	207.374	-0.377399	0.694763
ab1518	KSYK	SYK	KSYK_HUMAN	P43405	9.43404	0.448267	0.108673	0.402549	1.61113	207.374	-0.100259	0.996794	0.319364	0.101617	0.300284	1.64436	207.374	-0.0635304	0.702258	0.631453	0.00717763	0.0547164	2.71541	207.374	0.172998	1.08991
ab1519	IFNA1	IFNA1; IFNA13	IFNA1_HUMAN	P01562	10.3742	-0.105767	0.691047	0.877759	-0.39799	207.374	-0.629692	0.418158	-0.248384	0.182055	0.416351	-1.33894	207.374	-0.614105	0.117338	-0.144111	0.517177	0.76024	-0.648813	207.374	-0.582004	0.293782
ab1520	PGH1	PTGS1	PGH1_HUMAN	P23219	8.71546	0.161677	0.607324	0.848096	0.514681	207.374	-0.457622	0.780977	0.195038	0.374786	0.622035	0.889462	207.374	-0.237259	0.627335	0.268596	0.307485	0.596815	1.02303	207.374	-0.249011	0.786202
ab1524	CD3deg	CD3E		P07766	14.3791	1.27175	0.00692996	0.0552297	2.72743	207.374	0.352493	2.19101	1.03699	0.00166523	0.020855	3.186	207.374	0.395309	1.67867	1.39677	0.00042167	0.00685911	3.58408	207.374	0.628461	2.16508
ab1525	CD4	CD4	CD4_HUMAN	P01730	10.2299	-0.0238965	0.934967	0.968096	-0.0816961	207.374	-0.600562	0.552769	-0.118094	0.563635	0.770057	-0.578381	207.374	-0.52063	0.284442	-0.0419266	0.864	0.944832	-0.171497	207.374	-0.5239	0.440046
ab1529	CD5	CD5	CD5_HUMAN	P06127	11.1727	0.855157	0.0737965	0.310536	1.79696	207.374	-0.0830456	1.79336	0.451014	0.176036	0.411027	1.3577	207.374	-0.20389	1.10592	0.417098	0.295558	0.581389	1.04865	207.374	-0.367046	1.20124
ab1531	CD9	CD9	CD9_HUMAN	P21926	9.659	0.0989306	0.75707	0.90299	0.30974	207.374	-0.530755	0.728616	0.0151557	0.94587	0.995055	0.0679767	207.374	-0.424391	0.454702	0.057733	0.828992	0.919936	0.216268	207.374	-0.468554	0.58402
ab1532	FCG3A	FCGR3A	FCG3A_HUMAN	P08637	11.1308	0.386737	0.22598	0.603379	1.21439	207.374	-0.241102	1.01458	0.101195	0.64943	0.84235	0.455217	207.374	-0.337063	0.539452	0.303367	0.255704	0.550038	1.13975	207.374	-0.221377	0.82811
ab1533	CR2	CR2	CR2_HUMAN	P20023	10.7285	0.0898948	0.75349	0.902814	0.314458	207.374	-0.473694	0.653483	0.0314338	0.874986	0.970976	0.157523	207.374	-0.361974	0.424842	0.233376	0.32983	0.608738	0.976753	207.374	-0.237668	0.704419
ab1534	ITB1	ITGB1	ITB1_HUMAN	P05556	10.2017	0.109954	0.664065	0.871384	0.434931	207.374	-0.38845	0.608358	-0.161378	0.361529	0.612622	-0.914477	207.374	-0.509285	0.186528	-0.172555	0.415065	0.680721	-0.81665	207.374	-0.589117	0.244008
ab1535	PECA1	PECAM1	PECA1_HUMAN	P16284	9.94123	-0.243356	0.315594	0.656137	-1.00599	207.374	-0.720269	0.233558	0.00301968	0.98575	0.997798	0.0178826	207.374	-0.329886	0.335925	0.00703261	0.972286	0.985702	0.0347831	207.374	-0.391568	0.405634
ab1536	CR1	CR1	CR1_HUMAN	P17927	11.5484	0.373387	0.348007	0.683028	0.940595	207.374	-0.409225	1.156	0.110223	0.691207	0.865961	0.397772	207.374	-0.436072	0.656518	0.561134	0.0922884	0.301514	1.69127	207.374	-0.0929671	1.21524
ab1537	CD38	CD38	CD38_HUMAN	P28907	11.0494	1.03555	0.0041806	0.0392678	2.89631	207.374	0.330669	1.74043	0.248266	0.321022	0.58631	0.994741	207.374	-0.24377	0.740301	0.293688	0.326854	0.605371	0.982793	207.374	-0.295446	0.882823
ab1538	ITA2B (CD41a)	ITGA2B		P08514	12.8363	0.450169	0.313898	0.6552	1.00953	207.374	-0.428949	1.32929	-0.0802003	0.796929	0.930689	-0.257655	207.374	-0.693861	0.53346	1.23524	0.00108412	0.0143231	3.31433	207.374	0.500482	1.97
ab1539	ITA2B (CD41a)	ITGA2B		P08514	10.8291	0.188191	0.804259	0.923668	0.248157	207.374	-1.30689	1.68327	0.00557604	0.991606	0.997798	0.0105335	207.374	-1.03805	1.0492	-0.223117	0.725185	0.86621	-0.352014	207.374	-1.47269	1.02646
ab1540	CD44	CD44	CD44_HUMAN	P16070	14.1805	0.565527	0.249791	0.609575	1.15409	207.374	-0.400532	1.53159	0.941605	0.00643293	0.0505033	2.7528	207.374	0.267256	1.61595	0.478141	0.244363	0.541312	1.16747	207.374	-0.329284	1.28557
ab1542	CD47	CD47	CD47_HUMAN	Q08722	10.0809	0.315567	0.312386	0.654641	1.0127	207.374	-0.298764	0.929897	0.23343	0.284447	0.54832	1.07316	207.374	-0.195398	0.662258	0.440612	0.092189	0.301514	1.69179	207.374	-0.0728415	0.954065
ab1543	ITA4	ITGA4	ITA4_HUMAN	P13612	11.0389	-0.794377	0.233337	0.60583	-1.19529	207.374	-2.10459	0.515836	0.142406	0.759175	0.901413	0.306969	207.374	-0.772177	1.05699	-0.217538	0.695728	0.853038	-0.391637	207.374	-1.3126	0.877529
ab1544	CD53	CD53	CD53_HUMAN	P19397	9.57397	-0.530804	0.222766	0.597832	-1.22287	207.374	-1.38655	0.32494	-0.306858	0.31236	0.576495	-1.01275	207.374	-0.904203	0.290487	-0.328737	0.365913	0.637443	-0.906142	207.374	-1.04396	0.386488
ab1546	CD63	CD63	CD63_HUMAN	P08962	11.8157	0.134861	0.844394	0.942996	0.196523	207.374	-1.21803	1.48776	0.274505	0.56723	0.770964	0.573053	207.374	-0.669872	1.21888	0.311247	0.587944	0.799117	0.542664	207.374	-0.819495	1.44199
ab1547	TFR1	TFRC	TFR1_HUMAN	P02786	10.1479	-0.103394	0.703922	0.877759	-0.380556	207.374	-0.639029	0.43224	-0.0653497	0.730763	0.890569	-0.344575	207.374	-0.439244	0.308545	-0.172648	0.44794	0.708879	-0.760299	207.374	-0.620327	0.275031
ab1551	IL3RB	CSF2RB	IL3RB_HUMAN	P32927	7.82293	0.0263617	0.911332	0.956022	0.111494	207.374	-0.439773	0.492497	-0.00512472	0.975259	0.997798	-0.0310504	207.374	-0.330506	0.320257	0.21076	0.28743	0.581389	1.06652	207.374	-0.178832	0.600353
ab1552	CD139				11.5494	-0.555763	0.252311	0.609575	-1.14795	207.374	-1.51022	0.398693	-0.742459	0.0291298	0.138039	-2.19698	207.374	-1.40871	-0.0762092	-0.180378	0.656223	0.847673	-0.445777	207.374	-0.978106	0.61735
ab1553	HLA-I				13.264	1.53236	0.000741489	0.00866718	3.42481	207.374	0.650267	2.41445	0.96799	0.00220882	0.0258187	3.09931	207.374	0.352252	1.58373	0.863814	0.0218766	0.123216	2.30992	207.374	0.126566	1.60106
ab1554	IFNG	IFNG	IFNG_HUMAN	P01579	9.88327	0.163498	0.540778	0.828625	0.612652	207.374	-0.362626	0.689622	0.199735	0.284878	0.54832	1.0722	207.374	-0.167522	0.566991	0.0855104	0.701836	0.858512	0.383373	207.374	-0.354221	0.525241
ab1555	IFNG	IFNG	IFNG_HUMAN	P01579	11.0018	0.233264	0.537802	0.828625	0.617167	207.374	-0.511872	0.978401	0.189255	0.473975	0.714358	0.717334	207.374	-0.330881	0.709392	0.459254	0.14751	0.401816	1.45381	207.374	-0.163526	1.08203
ab1558	DPP4	DPP4	DPP4_HUMAN	P27487	11.0919	0.285016	0.286144	0.640925	1.06937	207.374	-0.240432	0.810463	0.242162	0.194489	0.435324	1.30162	207.374	-0.124622	0.608946	0.0953455	0.669082	0.847673	0.428018	207.374	-0.34382	0.534511
ab1559	CD28	CD28	CD28_HUMAN	P10747	10.9986	0.689724	0.0241168	0.146878	2.27193	207.374	0.091215	1.28823	0.411724	0.0533857	0.20536	1.94287	207.374	-0.00606065	0.829508	0.639179	0.0125206	0.0813064	2.51909	207.374	0.138949	1.13941
ab1561	FCG2A	FCGR2A	FCG2A_HUMAN	P12318	9.7322	0.064777	0.864846	0.949418	0.170421	207.374	-0.68458	0.814134	0.0181169	0.945627	0.995055	0.0682815	207.374	-0.504965	0.541199	0.173615	0.585311	0.799117	0.546498	207.374	-0.452693	0.799922
ab1562	CD33	CD33	CD33_HUMAN	P20138	9.43866	0.37301	0.441496	0.768964	0.771149	207.374	-0.580604	1.32662	0.142776	0.67284	0.854186	0.422854	207.374	-0.522886	0.808438	0.226103	0.576578	0.799117	0.559274	207.374	-0.570921	1.02313
ab1563	ITA2B (CD41a)	ITGA2B		P08514	12.9493	0.0820555	0.84183	0.942133	0.199804	207.374	-0.727588	0.891699	-0.516058	0.0732872	0.250319	-1.80017	207.374	-1.08122	0.0491069	0.76941	0.0260475	0.13701	2.24159	207.374	0.0927155	1.4461
ab1565	ITA5	ITGA5	ITA5_HUMAN	P08648	10.0699	0.419608	0.102357	0.384935	1.64079	207.374	-0.0845667	0.923782	0.240768	0.178894	0.414529	1.34873	207.374	-0.111167	0.592702	0.429946	0.0455646	0.186003	2.01152	207.374	0.00856091	0.851332
ab1566	ITA6	ITGA6	ITA6_HUMAN	P23229	12.9128	-0.092516	0.73665	0.898692	-0.336744	207.374	-0.634151	0.449119	0.0981189	0.609455	0.809244	0.511629	207.374	-0.279965	0.476202	0.504625	0.0290828	0.149976	2.19763	207.374	0.0519307	0.95732
ab1567	ITAV	ITGAV	ITAV_HUMAN	P06756	11.9629	0.264564	0.408883	0.74163	0.827538	207.374	-0.365715	0.894844	0.433146	0.0536221	0.20536	1.94093	207.374	-0.00681528	0.873107	0.427589	0.111068	0.343624	1.60024	207.374	-0.0991944	0.954373
ab1568	B3GA1	B3GAT1	B3GA1_HUMAN	Q9P2W7	9.36701	0.413788	0.347393	0.683028	0.941796	207.374	-0.452398	1.27997	0.0870409	0.776842	0.916186	0.283806	207.374	-0.517592	0.691674	0.37239	0.31172	0.598411	1.01409	207.374	-0.351562	1.09634
ab1569	LYAM2	SELE	LYAM2_HUMAN	P16581	8.90954	-0.112637	0.70421	0.877759	-0.380168	207.374	-0.696745	0.471472	0.227172	0.273294	0.540423	1.09842	207.374	-0.18056	0.634904	0.285021	0.251059	0.547954	1.151	207.374	-0.203173	0.773215
ab1570	LYAM3	SELP	LYAM3_HUMAN	P16109	9.72564	0.100584	0.837337	0.942133	0.205559	207.374	-0.864096	1.06526	-0.352837	0.302807	0.572937	-1.033	207.374	-1.02622	0.320549	-0.365082	0.37306	0.645492	-0.892686	207.374	-1.17135	0.441191
ab1571	CD70	CD70	CD70_HUMAN	P32970	9.96543	-0.224932	0.565344	0.840031	-0.575846	207.374	-0.995013	0.545148	-0.0325854	0.904989	0.978237	-0.119508	207.374	-0.570133	0.504963	-0.217505	0.506004	0.76024	-0.666231	207.374	-0.861133	0.426123
ab1572	CD81	CD81	CD81_HUMAN	P60033	10.3736	-0.350411	0.165675	0.503728	-1.39114	207.374	-0.847	0.146179	-0.368865	0.0371277	0.156233	-2.09787	207.374	-0.715505	-0.0222251	-0.4544	0.0320457	0.155703	-2.1584	207.374	-0.869446	-0.0393533
ab1573	ITAE	ITGAE	ITAE_HUMAN	P38570	9.64109	0.602242	0.0995918	0.379604	1.65424	207.374	-0.115491	1.31998	0.24406	0.337983	0.598666	0.960379	207.374	-0.256947	0.745067	0.441097	0.148668	0.401816	1.44965	207.374	-0.15878	1.04097
ab1574	SEM7A	SEMA7A	SEM7A_HUMAN	O75326	8.67115	-0.399931	0.245861	0.609104	-1.16375	207.374	-1.07744	0.277577	-0.498864	0.0387929	0.161945	-2.07959	207.374	-0.971793	-0.0259359	-0.325494	0.258424	0.550038	-1.13324	207.374	-0.891751	0.240762
ab1575	IL2RB	IL2RB	IL2RB_HUMAN	P14784	9.73948	0.245822	0.46964	0.794311	0.724394	207.374	-0.423192	0.914836	0.00657395	0.977886	0.997798	0.0277524	207.374	-0.460425	0.473573	0.2018	0.477573	0.731818	0.711502	207.374	-0.357358	0.760957
ab1576	SDC1	SDC1	SDC1_HUMAN	P18827	9.49914	0.206485	0.671342	0.871384	0.424912	207.374	-0.751546	1.16452	-0.0372298	0.912711	0.979767	-0.109754	207.374	-0.705975	0.631515	0.0540852	0.894192	0.960353	0.133165	207.374	-0.74663	0.854801
ab1577	CEAM8	CEACAM8	CEAM8_HUMAN	P31997	9.68631	0.158091	0.455494	0.775372	0.74769	207.374	-0.258755	0.574938	0.149731	0.311534	0.576495	1.01448	207.374	-0.141245	0.440708	0.286591	0.106381	0.333075	1.62173	207.374	-0.0618066	0.634989
ab1579	anti-dsDNA				10.2963	-0.0504779	0.866663	0.949418	-0.168107	207.374	-0.642457	0.541501	0.217556	0.300506	0.570636	1.03794	207.374	-0.19567	0.630781	0.180584	0.47261	0.731155	0.719554	207.374	-0.314188	0.675356
ab1580	anti-FITC				11.6601	-0.760242	0.0892581	0.358395	-1.70733	207.374	-1.6381	0.117618	-0.910787	0.00376667	0.0381013	-2.93022	207.374	-1.52357	-0.298004	-0.555846	0.136813	0.387813	-1.49355	207.374	-1.28956	0.177864
ab1581	DRA	HLA-DRA	DRA_HUMAN	P01903	11.1485	0.596294	0.236112	0.60583	1.1882	207.374	-0.393078	1.58567	0.063518	0.856293	0.964476	0.18132	207.374	-0.627105	0.754141	0.274655	0.513313	0.76024	0.654815	207.374	-0.552256	1.10157
ab1582	TBB3	TUBB3	TBB3_HUMAN	Q13509	14.2171	1.7744	0.000400298	0.00544142	3.59849	207.374	0.802275	2.74652	1.41455	5.70565e-05	0.00125049	4.10966	207.374	0.735968	2.09313	1.64335	9.25256e-05	0.00324457	3.9875	207.374	0.830859	2.45584
ab1583	IGKC	IGKC	IGKC_HUMAN	P01834	15.9928	-1.73757	1.30893e-08	1.89961e-06	-5.92135	207.374	-2.31609	-1.15906	-0.542206	0.00874332	0.0629998	-2.64704	207.374	-0.946032	-0.138381	-0.946069	0.000152915	0.00402165	-3.85746	207.374	-1.42959	-0.462552
ab1584	IGLC1	IGLC1	IGLC1_HUMAN	P0CG04	15.843	-1.42833	0.000386673	0.00544142	-3.60805	207.374	-2.20879	-0.64788	-0.348124	0.209163	0.450901	-1.25978	207.374	-0.892912	0.196665	-0.39291	0.236384	0.532799	-1.18751	207.374	-1.04521	0.259387
ab1585	CCL19	CCL19	CCL19_HUMAN	Q99731	10.6034	0.495833	0.0527971	0.247549	1.94773	207.374	-0.00604347	0.997709	0.305851	0.0867123	0.278114	1.72116	207.374	-0.0444792	0.656182	0.45205	0.0348025	0.162001	2.12462	207.374	0.0325849	0.871515
ab1586	IL1RA				10.5528	0.0441683	0.846604	0.943461	0.193695	207.374	-0.405386	0.493722	-0.155097	0.331002	0.594222	-0.974383	207.374	-0.468904	0.158711	0.367756	0.0550201	0.214375	1.92961	207.374	-0.00797846	0.74349
ab1587	IL2	IL2	IL2_HUMAN	P60568	9.94	0.0603984	0.830775	0.939437	0.213977	207.374	-0.49608	0.616877	0.281882	0.154041	0.384006	1.43063	207.374	-0.106563	0.670328	-0.192383	0.415737	0.680721	-0.815473	207.374	-0.657484	0.272718
ab1588	CCL2	CCL2	CCL2_HUMAN	P13500	9.51262	-0.0864753	0.678052	0.871384	-0.415709	207.374	-0.496577	0.323627	0.0455785	0.753921	0.901224	0.313889	207.374	-0.24069	0.331847	0.1612	0.354912	0.631887	0.927178	207.374	-0.181561	0.50396
ab1589	IL25	IL25	IL25_HUMAN	Q9H293	9.04469	0.412575	0.211943	0.580149	1.2521	207.374	-0.237036	1.06219	0.356491	0.12269	0.337878	1.5499	207.374	-0.096964	0.809947	0.544385	0.0493991	0.198351	1.97672	207.374	0.00144463	1.08733
ab1590	FGF2	FGF2	FGF2_HUMAN	P09038	9.79588	-0.0593418	0.893244	0.956022	-0.134366	207.374	-0.93003	0.811346	-0.266074	0.389092	0.635598	-0.863077	207.374	-0.873851	0.341702	-0.244009	0.509314	0.76024	-0.66105	207.374	-0.971724	0.483706
ab1591	IGF1	IGF1	IGF1_HUMAN	P05019	9.93204	-0.397968	0.212869	0.580149	-1.24956	207.374	-1.02585	0.229918	-0.292113	0.190315	0.429638	-1.31395	207.374	-0.730404	0.146178	-0.655893	0.0145528	0.0894659	-2.46402	207.374	-1.18068	-0.13111
ab1592	IgE				9.42959	0.389395	0.128034	0.434491	1.52801	207.374	-0.113011	0.8918	0.272148	0.127569	0.339933	1.52989	207.374	-0.0785519	0.622848	0.361651	0.0910159	0.301097	1.69796	207.374	-0.058256	0.781558
ab1593	IgE				10.4545	-0.554872	0.183367	0.526321	-1.33492	207.374	-1.37433	0.264589	-0.242353	0.404525	0.652699	-0.835274	207.374	-0.814371	0.329665	-0.215196	0.536309	0.778342	-0.619436	207.374	-0.900096	0.469704
ab1594	CD20	MS4A1	CD20_HUMAN	P11836	10.9841	0.216674	0.578172	0.846382	0.556936	207.374	-0.550319	0.983667	0.256275	0.346433	0.598666	0.943676	207.374	-0.279118	0.791667	0.355775	0.27516	0.56664	1.09415	207.374	-0.285272	0.996823
ab1595	TGFB1	TGFB1	TGFB1_HUMAN	P01137	11.0228	0.0213581	0.927188	0.963432	0.0914946	207.374	-0.438853	0.48157	0.137217	0.400706	0.648527	0.842094	207.374	-0.184029	0.458464	0.0385124	0.843712	0.930383	0.197394	207.374	-0.346129	0.423154
ab1596	CCL13	CCL13	CCL13_HUMAN	Q99616	8.93016	-0.192165	0.641627	0.862701	-0.466108	207.374	-1.00495	0.620623	-0.103618	0.719173	0.883134	-0.360054	207.374	-0.670977	0.463741	0.381627	0.26935	0.557788	1.10753	207.374	-0.297695	1.06095
ab1597	CCL5	CCL5	CCL5_HUMAN	P13501	10.7249	0.204855	0.756491	0.90299	0.310501	207.374	-1.09583	1.50554	-0.037891	0.934507	0.991029	-0.0822759	207.374	-0.945823	0.870041	0.0189735	0.972585	0.985702	0.0344085	207.374	-1.06813	1.10608
ab1598	CCL20	CCL20	CCL20_HUMAN	P78556	10.9944	0.325688	0.239564	0.609104	1.17947	207.374	-0.218698	0.870073	0.207481	0.282992	0.54832	1.07642	207.374	-0.172523	0.587484	0.394525	0.0888614	0.297714	1.70946	207.374	-0.0604686	0.849518
ab1599	CCL26	CCL26	CCL26_HUMAN	Q9Y258	10.6185	-0.179649	0.495364	0.814255	-0.683008	207.374	-0.698198	0.338899	-0.00200751	0.991287	0.997798	-0.010934	207.374	-0.363976	0.359961	-0.00906187	0.967159	0.985702	-0.0412211	207.374	-0.442461	0.424338
ab1600	CCL22	CCL22	CCL22_HUMAN	O00626	10.2725	-0.00671823	0.976314	0.987792	-0.0297266	207.374	-0.452272	0.438836	0.129919	0.411152	0.659348	0.823531	207.374	-0.181096	0.440934	0.0324079	0.863943	0.944832	0.17157	207.374	-0.339983	0.404799
ab1601	CCL25	CCL25	CCL25_HUMAN	O15444	10.0198	0.0837281	0.68943	0.877759	0.400188	207.374	-0.328746	0.496202	0.11864	0.417523	0.664371	0.812349	207.374	-0.169284	0.406564	0.15843	0.365984	0.637443	0.906006	207.374	-0.186314	0.503173
ab1602	NGF-beta	NGF	NGF_HUMAN	P01138	10.8684	0.525723	0.290286	0.646993	1.0602	207.374	-0.451871	1.50332	0.509853	0.142274	0.361528	1.47297	207.374	-0.172548	1.19225	0.717204	0.0850256	0.29231	1.73052	207.374	-0.0998619	1.53427
ab1603	VEGFA	VEGFA	VEGFA_HUMAN	P15692	9.83285	0.161413	0.475272	0.7987	0.715229	207.374	-0.283509	0.606336	0.22898	0.14759	0.371446	1.45353	207.374	-0.0815941	0.539555	0.249785	0.186874	0.46366	1.32426	207.374	-0.122078	0.621649
ab1604	VEGFA	VEGFA	VEGFA_HUMAN	P15692	14.5775	1.52941	0.0012471	0.0136662	3.27288	207.374	0.608146	2.45067	1.14121	0.000572294	0.00813586	3.49859	207.374	0.498135	1.78429	1.03157	0.00888966	0.0649439	2.64123	207.374	0.261585	1.80155
ab1605	VEGFA	VEGFA	VEGFA_HUMAN	P15692	9.75379	0.278013	0.249718	0.609575	1.15427	207.374	-0.196827	0.752853	0.231666	0.169713	0.407621	1.37792	207.374	-0.0997919	0.563124	0.211852	0.293846	0.581389	1.05239	207.374	-0.185016	0.60872
ab1606	K1C18	KRT18	K1C18_HUMAN	P05783	11.9717	1.73543	0.00470178	0.0418727	2.85773	207.374	0.538207	2.93266	1.19871	0.00514652	0.0451179	2.82779	207.374	0.362996	2.03442	0.996423	0.0509628	0.201552	1.96317	207.374	-0.00421043	1.99706
ab1607	K1C18	KRT18	K1C18_HUMAN	P05783	9.49997	0.0991394	0.678063	0.871384	0.415695	207.374	-0.371038	0.569317	0.162274	0.330817	0.594222	0.974757	207.374	-0.165929	0.490478	0.153345	0.442586	0.703324	0.769307	207.374	-0.239626	0.546317
ab1608	HLAG	HLA-G	HLAG_HUMAN	P17693	11.0243	0.397625	0.301792	0.649479	1.03518	207.374	-0.359643	1.15489	-0.00460547	0.986312	0.997798	-0.0171765	207.374	-0.533209	0.523998	0.672722	0.0373446	0.171281	2.09545	207.374	0.0398029	1.30564
ab1609	HLAG	HLA-G	HLAG_HUMAN	P17693	10.268	0.0704358	0.740015	0.898692	0.332278	207.374	-0.347474	0.488346	0.133225	0.368977	0.622035	0.900353	207.374	-0.158493	0.424943	-0.128699	0.468406	0.727152	-0.726411	207.374	-0.477985	0.220587
ab1610	TNR1A	TNFRSF1A	TNR1A_HUMAN	P19438	9.92972	0.00874671	0.984644	0.992189	0.0192707	207.374	-0.886079	0.903572	0.215715	0.496727	0.728	0.680848	207.374	-0.408911	0.84034	0.124856	0.742392	0.87313	0.329127	207.374	-0.623033	0.872746
ab1611	Lactoferin	LTF	TRFL_HUMAN	P02788	11.7	1.1363	0.0426783	0.220086	2.0394	207.374	0.0378499	2.23476	0.595921	0.126997	0.339933	1.5322	207.374	-0.170845	1.36269	1.0762	0.0218151	0.123216	2.31101	207.374	0.158117	1.99428
ab1612	ALBU	ALB	ALBU_HUMAN	P02768	15.9027	-1.62763	0.000153839	0.00231198	-3.85588	207.374	-2.45982	-0.795442	-0.5096	0.0852114	0.276846	-1.72948	207.374	-1.0905	0.0713037	-0.952487	0.00751144	0.0564431	-2.69977	207.374	-1.64803	-0.256947
ab1613	VEGFC	VEGFC	VEGFC_HUMAN	P49767	8.55932	0.137252	0.74612	0.900136	0.324191	207.374	-0.697404	0.971909	0.16061	0.587391	0.794261	0.543469	207.374	-0.422014	0.743235	0.525645	0.138927	0.390778	1.48551	207.374	-0.171955	1.22325
ab1614	VEGFC	VEGFC	VEGFC_HUMAN	P49767	10.9874	0.19489	0.541427	0.828625	0.611669	207.374	-0.43326	0.82304	0.147993	0.506531	0.72996	0.665405	207.374	-0.290482	0.586468	0.0958939	0.719142	0.86621	0.360096	207.374	-0.42911	0.620897
ab1615	VEGFC	VEGFC	VEGFC_HUMAN	P49767	8.6621	0.134007	0.735491	0.898692	0.338284	207.374	-0.646968	0.914982	0.0566282	0.837939	0.955317	0.204788	207.374	-0.488525	0.601781	0.44891	0.17662	0.455401	1.35586	207.374	-0.203823	1.10164
ab1616	VEGFC	VEGFC	VEGFC_HUMAN	P49767	10.8743	-0.347611	0.346613	0.683028	-0.943323	207.374	-1.07409	0.378868	-0.263055	0.307659	0.576495	-1.02266	207.374	-0.770167	0.244057	-0.632514	0.0412586	0.183915	-2.05371	207.374	-1.2397	-0.0253286
ab1617	VGFR1	FLT1	VGFR1_HUMAN	P17948	10.9224	0.00793029	0.98395	0.992189	0.0201416	207.374	-0.768292	0.784153	-0.420242	0.127776	0.339933	-1.52905	207.374	-0.962078	0.121593	-0.132903	0.686726	0.853038	-0.403868	207.374	-0.781665	0.515859
ab1618	VGFR1	FLT1	VGFR1_HUMAN	P17948	11.313	-0.393364	0.27789	0.640925	-1.08793	207.374	-1.10619	0.319463	-0.685105	0.00719764	0.0540143	-2.71445	207.374	-1.18269	-0.187522	-0.215966	0.47563	0.731818	-0.714648	207.374	-0.811742	0.37981
ab1619	VGFR2	KDR	VGFR2_HUMAN	P35968	11.5291	0.223416	0.661006	0.871384	0.439156	207.374	-0.779548	1.22638	0.263069	0.45966	0.7019	0.740788	207.374	-0.43704	0.963179	0.741307	0.0827408	0.288184	1.74343	207.374	-0.0969631	1.57958
ab1620	VGFR2	KDR	VGFR2_HUMAN	P35968	13.2582	0.681065	0.260931	0.626711	1.12727	207.374	-0.510041	1.87217	0.789752	0.0625284	0.223741	1.87262	207.374	-0.0416891	1.62119	0.658989	0.193331	0.472986	1.30502	207.374	-0.33653	1.65451
ab1621	VGFR3	FLT4	VGFR3_HUMAN	P35916	10.8838	-0.189682	0.539015	0.828625	-0.615325	207.374	-0.797415	0.41805	-0.431286	0.0463392	0.187496	-2.0043	207.374	-0.855508	-0.0070636	-0.293507	0.255936	0.550038	-1.13919	207.374	-0.801446	0.214431
ab1622	VGFR3	FLT4	VGFR3_HUMAN	P35916	11.1176	0.293	0.294828	0.649479	1.05024	207.374	-0.257006	0.843006	0.242324	0.21478	0.457386	1.24434	207.374	-0.141603	0.626251	0.34007	0.146228	0.401816	1.45845	207.374	-0.119621	0.799762
ab1623	CO3	C3	CO3_HUMAN	P01024	14.2944	-0.964486	0.0338201	0.189737	-2.13638	207.374	-1.85452	-0.0744514	-0.894292	0.00499377	0.0445207	-2.8378	207.374	-1.51557	-0.273011	-0.447464	0.237025	0.532799	-1.18588	207.374	-1.19135	0.296421
ab1624	S10A8/9				12.8377	1.5859	0.00115162	0.0128883	3.29651	207.374	0.637454	2.53434	1.00478	0.00310711	0.0343101	2.99205	207.374	0.342728	1.66683	0.653407	0.105673	0.332837	1.62504	207.374	-0.139294	1.44611
ab1625	LAMP1	LAMP1	LAMP1_HUMAN	P11279	10.9992	0.655356	0.601126	0.848096	0.523586	207.374	-1.81227	3.12298	0.0375357	0.965774	0.997798	0.042961	207.374	-1.68497	1.76004	0.377557	0.718537	0.86621	0.360906	207.374	-1.68487	2.43998
ab1626	CD4	CD4	CD4_HUMAN	P01730	9.6661	1.0947	0.000537849	0.00673592	3.51609	207.374	0.480905	1.7085	1.6232	2.21243e-12	1.16374e-09	7.46884	207.374	1.19474	2.05165	1.31585	9.36021e-07	9.84694e-05	5.05676	207.374	0.802843	1.82886
ab1627	CD14	CD14	CD14_HUMAN	P08571	13.4951	1.57957	0.0161567	0.110369	2.42519	207.374	0.295515	2.86362	1.2321	0.0072909	0.0540143	2.71003	207.374	0.335783	2.12842	1.25607	0.0220195	0.123216	2.30739	207.374	0.182866	2.32927
ab1628	CEAM1,3,5,6,8	CEACAM1		P13688	11.5956	0.155531	0.644566	0.862701	0.462	207.374	-0.508159	0.819221	0.0350513	0.881574	0.975117	0.149158	207.374	-0.428232	0.498334	0.101581	0.718446	0.86621	0.361027	207.374	-0.453126	0.656289
ab1629	CEAM3,5	CEACAM3		P40198	11.501	-0.629584	0.282536	0.640925	-1.07744	207.374	-1.78158	0.522413	-0.879778	0.0321637	0.145284	-2.1569	207.374	-1.68392	-0.075636	-0.609898	0.213141	0.498277	-1.24881	207.374	-1.57273	0.352933
ab1630	CEAM5	CEACAM5	CEAM5_HUMAN	P06731	10.2985	0.150231	0.596921	0.848096	0.52965	207.374	-0.40896	0.709421	0.0110473	0.955558	0.997798	0.0557964	207.374	-0.379291	0.401385	-0.0527862	0.824015	0.916735	-0.222665	207.374	-0.520154	0.414581
ab1631	CEAM5,6,8	CEACAM5		P06731	11.9687	-0.408891	0.233418	0.60583	-1.19509	207.374	-1.08342	0.265633	-0.517096	0.03152	0.144639	-2.16512	207.374	-0.987942	-0.0462502	-0.287023	0.316685	0.59931	-1.00372	207.374	-0.850786	0.276739
ab1632	CEAM1,3,5,6,8	CEACAM1		P13688	11.1238	2.16198	0.000622448	0.00761413	3.47479	207.374	0.935352	3.38861	1.19961	0.00625939	0.0498855	2.76207	207.374	0.34337	2.05585	0.785261	0.132552	0.380997	1.51005	207.374	-0.239947	1.81047
ab1633	CEAM6	CEACAM6	CEAM6_HUMAN	P40199	11.1379	0.14797	0.554612	0.833502	0.591826	207.374	-0.344942	0.640882	0.186835	0.285627	0.54832	1.07053	207.374	-0.157238	0.530908	0.124371	0.55238	0.785276	0.595168	207.374	-0.287602	0.536343
ab1634	CEAM5,8	CEACAM5		P06731	13.9732	-1.22325	0.0491269	0.234916	-1.97911	207.374	-2.44178	-0.0047221	-0.307478	0.476852	0.714509	-0.712669	207.374	-1.15806	0.543105	0.693725	0.180773	0.456549	1.3429	207.374	-0.324713	1.71216
ab1635	CEAM8	CEACAM8	CEAM8_HUMAN	P31997	10.3039	-0.163154	0.615125	0.848096	-0.503531	207.374	-0.801947	0.47564	-0.0771295	0.73344	0.890569	-0.341011	207.374	-0.523034	0.368775	-0.0663157	0.806794	0.906325	-0.244876	207.374	-0.600215	0.467584
ab1636	CD235a	GYPA	GLPA_HUMAN	P02724	10.2935	0.219351	0.322041	0.661694	0.992642	207.374	-0.216298	0.654999	0.117824	0.445828	0.696913	0.763844	207.374	-0.186277	0.421924	0.161652	0.382447	0.655267	0.875257	207.374	-0.20246	0.525764
ab1637	BASI	BSG	BASI_HUMAN	P35613	15.56	0.554138	0.109732	0.403629	1.60629	207.374	-0.125979	1.23425	0.569221	0.0190139	0.104261	2.36377	207.374	0.094471	1.04397	0.372361	0.197992	0.477723	1.29143	207.374	-0.196076	0.940798
ab1638	CD69	CD69	CD69_HUMAN	Q07108	9.85989	-0.028038	0.909431	0.956022	-0.113895	207.374	-0.513361	0.457285	0.146276	0.395618	0.644257	0.85124	207.374	-0.192499	0.485052	0.175495	0.39467	0.668237	0.852951	207.374	-0.230135	0.581125
ab1639	CD69	CD69	CD69_HUMAN	Q07108	10.6472	0.930332	0.00914233	0.0686981	2.6314	207.374	0.233318	1.62735	0.165657	0.502814	0.729115	0.671241	207.374	-0.320887	0.652202	0.70492	0.0179533	0.106106	2.38556	207.374	0.122361	1.28748
ab1640	CD69	CD69	CD69_HUMAN	Q07108	11.1931	-0.364158	0.407056	0.74163	-0.830775	207.374	-1.22832	0.500007	-0.602878	0.0501298	0.19976	-1.97034	207.374	-1.2061	0.000344687	0.165003	0.652902	0.847673	0.450387	207.374	-0.55726	0.887266
ab1643	IL8	CXCL8	IL8_HUMAN	P10145	9.98961	-0.155315	0.552418	0.832584	-0.595111	207.374	-0.669837	0.359208	-0.0317963	0.861616	0.966333	-0.174534	207.374	-0.390954	0.327362	-0.0246604	0.910097	0.961267	-0.113054	207.374	-0.454695	0.405374
ab1644	IL8	CXCL8	IL8_HUMAN	P10145	10.2153	-0.189874	0.630431	0.859201	-0.481835	207.374	-0.966758	0.587011	-0.347356	0.208087	0.450901	-1.26278	207.374	-0.889654	0.194942	-0.3956	0.231069	0.526158	-1.20113	207.374	-1.04492	0.253714
ab1645	IL8	CXCL8	IL8_HUMAN	P10145	10.845	-0.147805	0.580244	0.846382	-0.5539	207.374	-0.673878	0.378269	-0.00366957	0.984301	0.997798	-0.0197005	207.374	-0.370891	0.363552	-0.251149	0.261425	0.550038	-1.1261	207.374	-0.690838	0.188539
ab1648	IFNG	IFNG	IFNG_HUMAN	P01579	10.6594	-0.708584	0.0474442	0.234916	-1.99416	207.374	-1.4091	-0.00806357	-0.686538	0.00615228	0.0497861	-2.76791	207.374	-1.17553	-0.197545	-0.599016	0.0449833	0.186003	-2.01701	207.374	-1.18451	-0.0135259
ab1651	TNFA	TNF	TNFA_HUMAN	P01375	10.7477	-0.345439	0.45449	0.775372	-0.749359	207.374	-1.25425	0.563368	-0.404566	0.210071	0.451011	-1.25727	207.374	-1.03895	0.229818	-0.350817	0.363594	0.637443	-0.910543	207.374	-1.11039	0.408758
ab1658	IL4	IL4	IL4_HUMAN	P05112	10.4346	-0.350551	0.310644	0.653596	-1.01636	207.374	-1.03053	0.329428	-0.242631	0.314742	0.57873	-1.00776	207.374	-0.717285	0.232023	-0.370924	0.19963	0.479149	-1.28671	207.374	-0.939246	0.197398
ab1661	TSLP	TSLP	TSLP_HUMAN	Q969D9	11.9079	-0.87242	0.0675662	0.290818	-1.83751	207.374	-1.80844	0.063604	-0.981613	0.0034148	0.0359237	-2.96184	207.374	-1.635	-0.32823	-0.587669	0.140141	0.392095	-1.48094	207.374	-1.36999	0.194653
ab1663	TNF10	TNFSF10	TNF10_HUMAN	P50591	9.90176	-0.0287886	0.894802	0.956022	-0.132393	207.374	-0.45748	0.399902	0.135585	0.372754	0.622035	0.893259	207.374	-0.163659	0.434829	0.0445155	0.806746	0.906325	0.244939	207.374	-0.313782	0.402813
ab1666	IL12B	IL12B	IL12B_HUMAN	P29460	11.4075	-0.21461	0.788651	0.918665	-0.268409	207.374	-1.79093	1.36171	0.366936	0.511627	0.730681	0.657439	207.374	-0.733398	1.46727	0.268592	0.688156	0.853038	0.40192	207.374	-1.04888	1.58607
ab1667	IL12B	IL12B	IL12B_HUMAN	P29460	10.0294	0.0763031	0.671381	0.871384	0.424858	207.374	-0.277767	0.430373	0.0251984	0.840897	0.955317	0.200998	207.374	-0.221957	0.272354	0.0449058	0.765117	0.885339	0.299161	207.374	-0.251023	0.340835
ab1669	CYTL1	CYTL1	CYTL1_HUMAN	Q9NRR1	9.60717	0.070226	0.787982	0.918665	0.26928	207.374	-0.443918	0.58437	0.0572633	0.753414	0.901224	0.314558	207.374	-0.30163	0.416157	0.070085	0.748127	0.87313	0.321537	207.374	-0.359633	0.499803
ab1670	CYTL1	CYTL1	CYTL1_HUMAN	Q9NRR1	10.1506	0.0732159	0.685908	0.877759	0.404982	207.374	-0.283202	0.429634	0.121189	0.338017	0.598666	0.96031	207.374	-0.127606	0.369983	-0.0237983	0.875005	0.951243	-0.157499	207.374	-0.32169	0.274093
ab1671	CCL5	CCL5	CCL5_HUMAN	P13501	10.8774	0.340584	0.276995	0.640925	1.08996	207.374	-0.275448	0.956615	0.0824399	0.705849	0.877722	0.377958	207.374	-0.347576	0.512455	0.567848	0.0308142	0.154364	2.17431	207.374	0.0529732	1.08272
ab1672	CCL5	CCL5	CCL5_HUMAN	P13501	11.1337	-0.547998	0.190673	0.537902	-1.31288	207.374	-1.37089	0.274893	-0.126066	0.665699	0.849897	-0.432677	207.374	-0.700478	0.448346	-0.521389	0.136552	0.387813	-1.49455	207.374	-1.20916	0.166378
ab1679	IL36G	IL36G	IL36G_HUMAN	Q9NZH8	10.6397	-0.155731	0.592001	0.848096	-0.536771	207.374	-0.727706	0.416243	-0.344375	0.0905456	0.283494	-1.70045	207.374	-0.743637	0.054887	-0.223711	0.357301	0.632795	-0.922575	207.374	-0.701764	0.254342
ab1681	IL12p70	IL12A		P29459	11.6237	-0.30093	0.471985	0.795718	-0.720571	207.374	-1.12427	0.522408	-0.354278	0.225643	0.463626	-1.21527	207.374	-0.929001	0.220446	-0.329712	0.345962	0.62745	-0.9446	207.374	-1.01785	0.358428
ab1682	IL12p70	IL12A		P29459	11.5077	-0.55134	0.220243	0.597155	-1.22959	207.374	-1.43533	0.332653	-0.558495	0.0758289	0.257329	-1.78435	207.374	-1.17556	0.0585679	-0.480416	0.201303	0.479149	-1.28192	207.374	-1.21925	0.258419
ab1684	IL10	IL10	IL10_HUMAN	P22301	10.6245	-0.36844	0.325625	0.663871	-0.9853	207.374	-1.10564	0.368765	-0.67302	0.0106187	0.071608	-2.57839	207.374	-1.18762	-0.158421	-0.67337	0.0323499	0.155703	-2.15455	207.374	-1.28952	-0.057219
ab1686	IL1B	IL1B	IL1B_HUMAN	P01584	11.2133	-1.50247	0.273427	0.639212	-1.09812	207.374	-4.19989	1.19495	-0.629492	0.510563	0.730681	-0.659099	207.374	-2.5124	1.25342	-0.0195494	0.986377	0.992035	-0.0170953	207.374	-2.27403	2.23493
ab1687	IL1B	IL1B	IL1B_HUMAN	P01584	10.1923	-0.641988	0.116656	0.420281	-1.57554	207.374	-1.44531	0.161329	-0.346617	0.22437	0.462819	-1.21863	207.374	-0.907366	0.214133	-0.463423	0.175067	0.455401	-1.36076	207.374	-1.13483	0.207985
ab1688	IL1A	IL1A	IL1A_HUMAN	P01583	10.3652	-0.466359	0.304637	0.649479	-1.02909	207.374	-1.35978	0.427065	-0.520346	0.101502	0.300284	-1.64491	207.374	-1.14399	0.103301	-0.42787	0.259927	0.550038	-1.12965	207.374	-1.17459	0.318848
ab1689	IL1A	IL1A	IL1A_HUMAN	P01583	10.0036	-0.226377	0.365133	0.706102	-0.90762	207.374	-0.718097	0.265343	-0.0201073	0.908169	0.978237	-0.11549	207.374	-0.363348	0.323134	-0.346613	0.0978801	0.314413	-1.66272	207.374	-0.75759	0.0643635
ab1690	CCL8	CCL8	CCL8_HUMAN	P80075	11.1067	0.0468925	0.912383	0.956022	0.110168	207.374	-0.792256	0.886041	-0.298788	0.315771	0.57873	-1.00562	207.374	-0.884549	0.286972	0.070387	0.843353	0.930383	0.197854	207.374	-0.630968	0.771742
ab1691	CCL8	CCL8	CCL8_HUMAN	P80075	11.1803	0.032608	0.936929	0.968221	0.0792266	207.374	-0.778807	0.844023	-0.389553	0.176601	0.411027	-1.35591	207.374	-0.955955	0.176848	-0.0219404	0.949206	0.978931	-0.0637811	207.374	-0.700116	0.656235
ab1692	CCL7	CCL7	CCL7_HUMAN	P80098	12.3508	-0.808877	0.137681	0.458355	-1.49024	207.374	-1.87896	0.261203	-0.867167	0.0231022	0.119237	-2.28873	207.374	-1.61413	-0.120207	-0.429071	0.345346	0.62745	-0.945811	207.374	-1.32344	0.465294
ab1694	CCL7	CCL7	CCL7_HUMAN	P80098	12.8481	-0.511661	0.0367739	0.198823	-2.10185	207.374	-0.991583	-0.0317383	-0.341447	0.0457933	0.187101	-2.00938	207.374	-0.676453	-0.00644167	0.412926	0.0436834	0.186003	2.02952	207.374	0.0118101	0.814042
ab1695	CCL7	CCL7	CCL7_HUMAN	P80098	12.7975	-0.662572	0.15825	0.489249	-1.41609	207.374	-1.585	0.259857	-0.419589	0.200332	0.446503	-1.28469	207.374	-1.06348	0.224305	-0.372832	0.341501	0.625605	-0.953393	207.374	-1.14379	0.398128
ab1696	IL16	IL16	IL16_HUMAN	Q14005	11.6331	-0.282355	0.562427	0.838064	-0.580175	207.374	-1.24181	0.677105	-0.42811	0.209016	0.450901	-1.26019	207.374	-1.09785	0.241633	-0.180344	0.657961	0.847673	-0.443369	207.374	-0.982254	0.621566
ab1697	IL6	IL6	IL6_HUMAN	P05231	10.0523	-0.703433	0.118789	0.424284	-1.56636	207.374	-1.5888	0.18193	-0.569576	0.0706709	0.246832	-1.81693	207.374	-1.1876	0.0484443	-0.843794	0.0256251	0.13701	-2.24805	207.374	-1.58378	-0.103814
ab1706	IL6RA	IL6R	IL6RA_HUMAN	P08887	13.4414	0.163524	0.634842	0.859201	0.475625	207.374	-0.514284	0.841333	0.382059	0.112917	0.322795	1.59196	207.374	-0.0910794	0.855197	0.438858	0.128225	0.374701	1.52724	207.374	-0.12765	1.00537
ab1709	NP1L4	NAP1L4	NP1L4_HUMAN	Q99733	10.8292	0.464283	0.131555	0.440752	1.51397	207.374	-0.140298	1.06886	0.533679	0.0134467	0.0852163	2.49307	207.374	0.111657	0.955702	0.723457	0.00522729	0.0423009	2.8226	207.374	0.218152	1.22876
ab1710	TIMP1	TIMP1	TIMP1_HUMAN	P01033	10.4697	0.180982	0.661853	0.871384	0.437986	207.374	-0.633657	0.99562	0.398029	0.169092	0.407621	1.37994	207.374	-0.170622	0.966681	0.200637	0.561907	0.788168	0.580947	207.374	-0.480233	0.881506
ab1711	TN13B	TNFSF13B	TN13B_HUMAN	Q9Y275	10.6709	0.196104	0.39985	0.74163	0.843626	207.374	-0.262172	0.654381	0.225613	0.165892	0.403978	1.39042	207.374	-0.0942828	0.545509	0.16391	0.399829	0.668237	0.843665	207.374	-0.219114	0.546934
ab1713	ELAF	PI3	ELAF_HUMAN	P19957	10.6547	-0.208824	0.303473	0.649479	-1.03157	207.374	-0.607912	0.190265	-0.256571	0.0708587	0.246832	-1.81571	207.374	-0.535151	0.0220093	-0.153681	0.364762	0.637443	-0.908324	207.374	-0.487236	0.179875
ab1714	FGF2	FGF2	FGF2_HUMAN	P09038	9.90281	0.22922	0.38169	0.722212	0.876651	207.374	-0.286264	0.744704	0.114683	0.530475	0.738175	0.628336	207.374	-0.245147	0.474512	0.234024	0.285474	0.579765	1.07087	207.374	-0.196815	0.664862
ab1716	IL13	IL13	IL13_HUMAN	P35225	12.174	-0.77194	0.244554	0.609104	-1.16699	207.374	-2.07603	0.532146	-0.871045	0.0606331	0.219952	-1.88644	207.374	-1.78135	0.0392614	-0.466292	0.399967	0.668237	-0.843418	207.374	-1.55624	0.623655
ab1717	IL13	IL13	IL13_HUMAN	P35225	12.1877	-0.391652	0.535027	0.828625	-0.621388	207.374	-1.63424	0.850935	-0.585448	0.184759	0.420706	-1.33067	207.374	-1.45283	0.281929	-0.24657	0.64023	0.839173	-0.468064	207.374	-1.28512	0.791975
ab1722	IL20	IL20	IL20_HUMAN	Q9NYY1	10.7143	-0.756554	0.0671032	0.290818	-1.84064	207.374	-1.56688	0.0537745	-0.564082	0.0506296	0.200234	-1.96603	207.374	-1.12973	0.00156061	-0.696512	0.0438919	0.186003	-2.02749	207.374	-1.37378	-0.0192449
ab1723	IL22	IL22	IL22_HUMAN	Q9GZX6	10.6278	0.297116	0.400956	0.74163	0.841645	207.374	-0.398849	0.993081	0.300655	0.223818	0.462819	1.22009	207.374	-0.185157	0.786467	0.2169	0.463092	0.72496	0.735128	207.374	-0.364783	0.798582
ab1724	IL22	IL22	IL22_HUMAN	Q9GZX6	10.6425	0.24899	0.519145	0.828625	0.645766	207.374	-0.511156	1.00914	0.2737	0.310377	0.576495	1.01692	207.374	-0.256914	0.804313	0.213006	0.509362	0.76024	0.660975	207.374	-0.422319	0.848331
ab1725	LIF	LIF	LIF_HUMAN	P15018	12.9985	0.299302	0.450418	0.772532	0.75615	207.374	-0.481053	1.07966	0.65465	0.0187382	0.104261	2.36933	207.374	0.10993	1.19937	1.05673	0.00162073	0.0189445	3.19421	207.374	0.404517	1.70895
ab1726	LIF	LIF	LIF_HUMAN	P15018	11.4771	-0.63256	0.182882	0.526321	-1.3364	207.374	-1.56572	0.300595	-0.901616	0.00690178	0.0533873	-2.72883	207.374	-1.553	-0.250234	-0.711496	0.0735525	0.263188	-1.7985	207.374	-1.49142	0.068429
ab1727	CCL8	CCL8	CCL8_HUMAN	P80075	11.3363	-0.706699	0.142466	0.465447	-1.47226	207.374	-1.65302	0.239623	-0.910711	0.00712339	0.0540143	-2.71801	207.374	-1.57128	-0.250139	-0.805475	0.0459704	0.186003	-2.00772	207.374	-1.5964	-0.0145449
ab1731	IL12B	IL12B	IL12B_HUMAN	P29460	12.5567	0.828221	0.0478137	0.234916	1.99082	207.374	0.00804992	1.64839	0.695491	0.0175123	0.10235	2.39495	207.374	0.122977	1.268	0.124005	0.721726	0.86621	0.356638	207.374	-0.561488	0.809499
ab1732	HGF	HGF	HGF_HUMAN	P14210	14.9959	0.822181	0.0383697	0.203863	2.08417	207.374	0.0444585	1.5999	1.32318	2.96448e-06	0.000141756	4.80509	207.374	0.780294	1.86606	0.791465	0.017257	0.104335	2.40048	207.374	0.14145	1.44148
ab1733	IL33RA				12.0801	-0.603911	0.351472	0.685368	-0.933842	207.374	-1.87885	0.671029	-0.728963	0.10787	0.315219	-1.61482	207.374	-1.61892	0.160998	-0.36219	0.503541	0.76024	-0.670098	207.374	-1.42778	0.703396
ab1734	IL18	IL18	IL18_HUMAN	Q14116	10.1423	-0.295537	0.480558	0.802455	-0.706681	207.374	-1.12001	0.528939	-0.398336	0.173882	0.410143	-1.36452	207.374	-0.973854	0.177182	-0.274116	0.433795	0.693545	-0.784238	207.374	-0.963207	0.414975
ab1737	OSTP	SPP1	OSTP_HUMAN	P10451	11.012	0.618591	0.037043	0.198823	2.09882	207.374	0.0375344	1.19965	0.599089	0.00398493	0.0395485	2.91194	207.374	0.193488	1.00469	0.523567	0.0347347	0.162001	2.12542	207.374	0.0379235	1.00921
ab1739	CCL21	CCL21	CCL21_HUMAN	O00585	9.70282	-0.155606	0.728836	0.896969	-0.347143	207.374	-1.03931	0.7281	-0.00460215	0.988279	0.997798	-0.0147083	207.374	-0.621466	0.612261	-0.190277	0.61207	0.823398	-0.507891	207.374	-0.928873	0.548318
ab1741	IL27A	IL27	IL27A_HUMAN	Q8NEV9	11.5502	-0.608653	0.330885	0.667038	-0.974619	207.374	-1.83984	0.622536	-0.685622	0.117293	0.328385	-1.57278	207.374	-1.54504	0.173798	-0.551216	0.292169	0.581389	-1.05606	207.374	-1.58024	0.477803
ab1744	KIT	KIT	KIT_HUMAN	P10721	10.2738	0.107557	0.613617	0.848096	0.505682	207.374	-0.311769	0.526884	0.100498	0.499236	0.729115	0.676881	207.374	-0.19221	0.393205	-0.197949	0.266781	0.554651	-1.1135	207.374	-0.548419	0.152521
ab1746	EGLN	ENG	EGLN_HUMAN	P17813	9.53187	-0.464067	0.103186	0.384935	-1.63681	207.374	-1.02302	0.094881	-0.4433	0.0261563	0.128321	-2.23994	207.374	-0.83347	-0.0531314	-0.784579	0.00109654	0.0143231	-3.31098	207.374	-1.25174	-0.317414
ab1749	IL19	IL19	IL19_HUMAN	Q9UHD0	9.36501	0.286631	0.310331	0.653596	1.01702	207.374	-0.268999	0.842262	0.166671	0.397864	0.645915	0.847193	207.374	-0.221182	0.554524	0.285073	0.227575	0.522727	1.21021	207.374	-0.179319	0.749466
ab1752	TNR5	CD40	TNR5_HUMAN	P25942	11.1573	-0.732687	0.0981547	0.379604	-1.66135	207.374	-1.60214	0.13677	-0.456554	0.139582	0.358146	-1.48304	207.374	-1.06347	0.150363	-0.631293	0.0882675	0.29762	-1.71267	207.374	-1.35798	0.095393
ab1753	TGFB2	TGFB2	TGFB2_HUMAN	P61812	11.5564	2.90024	1.23006e-06	5.88195e-05	4.99795	207.374	1.75622	4.04426	1.7809	1.75582e-05	0.000513088	4.3966	207.374	0.982333	2.57948	1.80795	0.000249211	0.00523993	3.72774	207.374	0.851792	2.76411
ab1754	OX2G	CD200	OX2G_HUMAN	P41217	10.3555	-2.16892	1.48258e-06	5.99875e-05	-4.95746	207.374	-3.03146	-1.30639	-1.69125	9.20883e-08	9.68769e-06	-5.53787	207.374	-2.29333	-1.08917	-2.11852	2.53171e-08	1.33168e-05	-5.7936	207.374	-2.83941	-1.39762
ab1763	CCL16	CCL16	CCL16_HUMAN	O15467	8.57222	0.273494	0.437842	0.767754	0.777344	207.374	-0.420131	0.967119	0.157734	0.521414	0.730681	0.64226	207.374	-0.326444	0.641913	0.085721	0.770953	0.888209	0.29151	207.374	-0.494006	0.665448
ab1765	TNR14	TNFRSF14	TNR14_HUMAN	Q92956	10.5049	-0.285517	0.531185	0.828625	-0.627251	207.374	-1.18291	0.611871	-0.364285	0.252914	0.505829	-1.14649	207.374	-0.990699	0.262129	-0.341283	0.370723	0.643565	-0.897068	207.374	-1.09131	0.408748
ab1772	BMP7	BMP7	BMP7_HUMAN	P18075	10.473	0.46496	0.377524	0.719485	0.884363	207.374	-0.571553	1.50147	0.780238	0.0346868	0.152044	2.12599	207.374	0.0567087	1.50377	0.125097	0.77617	0.891409	0.284685	207.374	-0.741214	0.991408
ab1774	CCL24	CCL24	CCL24_HUMAN	O00175	10.3403	0.049848	0.90562	0.956022	0.11871	207.374	-0.777996	0.877692	-0.133125	0.650179	0.84235	-0.454173	207.374	-0.710995	0.444744	-0.558558	0.113017	0.343624	-1.59152	207.374	-1.25046	0.133349
ab1778	DPP4	DPP4	DPP4_HUMAN	P27487	15.1497	-1.56943	0.000403451	0.00544142	-3.59632	207.374	-2.42978	-0.709082	-0.201578	0.508882	0.730681	-0.661725	207.374	-0.802135	0.39898	0.233586	0.522607	0.763586	0.64042	207.374	-0.485486	0.952658
ab1781	NRP1	NRP1	NRP1_HUMAN	O14786	13.3442	-0.615272	0.065558	0.289777	-1.85123	207.374	-1.27051	0.0399615	-0.0210421	0.927819	0.986729	-0.0906989	207.374	-0.478422	0.436338	0.374347	0.179249	0.456549	1.34763	207.374	-0.173292	0.921987
ab1789	CCL15	CCL15	CCL15_HUMAN	Q16663	10.4042	0.155836	0.650547	0.867848	0.453661	207.374	-0.521378	0.83305	0.232216	0.33395	0.597476	0.968445	207.374	-0.240507	0.704939	0.0176585	0.951015	0.978931	0.0615064	207.374	-0.548352	0.583669
ab1792	VCAM1	VCAM1	VCAM1_HUMAN	P19320	11.782	0.484435	0.154384	0.488034	1.42943	207.374	-0.183696	1.15257	0.0848278	0.720275	0.883134	0.358579	207.374	-0.381555	0.551211	0.19979	0.481386	0.731818	0.705347	207.374	-0.35863	0.758209
ab1793	BMP2	BMP2	BMP2_HUMAN	P12643	8.95567	0.209889	0.615132	0.848096	0.503522	207.374	-0.611902	1.03168	-0.0213621	0.941546	0.995055	-0.0734162	207.374	-0.595006	0.552282	0.0327045	0.925301	0.971474	0.0938724	207.374	-0.654143	0.719552
ab1794	TR10D	TNFRSF10D	TR10D_HUMAN	Q9UBN6	10.7541	0.793781	0.0186539	0.122649	2.37105	207.374	0.133771	1.45379	0.448208	0.0564911	0.209256	1.91795	207.374	-0.012507	0.908922	-0.171887	0.539688	0.778342	-0.614304	207.374	-0.723519	0.379745
ab1795	CCL3	CCL3	CCL3_HUMAN	P10147	10.8777	-1.21114	0.0116389	0.0838636	-2.5455	207.374	-2.14915	-0.273121	-0.787353	0.0186732	0.104261	-2.37065	207.374	-1.44213	-0.132579	-1.16144	0.00387983	0.0358033	-2.92063	207.374	-1.94542	-0.377448
ab1803	FCG2B	FCGR2B	FCG2B_HUMAN	P31994	8.62275	-0.781868	0.204819	0.564057	-1.27194	207.374	-1.99374	0.430005	-0.748272	0.0826656	0.273472	-1.74386	207.374	-1.59421	0.0976657	-0.599084	0.244928	0.541312	-1.16606	207.374	-1.61196	0.413791
ab1808	TNF12	TNFSF12	TNF12_HUMAN	O43508	8.9553	-0.440026	0.403768	0.74163	-0.836623	207.374	-1.47693	0.596879	-0.389554	0.289899	0.554498	-1.06106	207.374	-1.11336	0.334248	-0.352465	0.423584	0.685554	-0.801804	207.374	-1.2191	0.514173
ab1816	MIF	MIF	MIF_HUMAN	P14174	9.77151	-0.351316	0.227529	0.604446	-1.21033	207.374	-0.923564	0.220931	-0.0682712	0.736497	0.890569	-0.336948	207.374	-0.467723	0.331181	-0.273669	0.260597	0.550038	-1.12806	207.374	-0.751949	0.204611
ab1817	IL20	IL20	IL20_HUMAN	Q9NYY1	11.0248	1.34055	0.00553209	0.0477029	2.80367	207.374	0.39791	2.28319	0.390599	0.243228	0.495883	1.17029	207.374	-0.267404	1.0486	-0.334182	0.403986	0.670336	-0.836234	207.374	-1.12204	0.453671
ab1822	IL6	IL6	IL6_HUMAN	P05231	8.89565	-0.113375	0.814534	0.929381	-0.23488	207.374	-1.06499	0.838243	-0.0629878	0.85189	0.962418	-0.18694	207.374	-0.727257	0.601281	-0.285134	0.480504	0.731818	-0.706768	207.374	-1.08049	0.510223
ab1823	PD1L1	CD274	PD1L1_HUMAN	Q9NZQ7	12.7201	2.30705	1.55607e-05	0.000372043	4.42521	207.374	1.27924	3.33486	1.28879	0.00049143	0.00738549	3.54143	207.374	0.571337	2.00625	1.55925	0.000430324	0.00685911	3.57845	207.374	0.700215	2.41829
ab1827	X3CL1	CX3CL1	X3CL1_HUMAN	P78423	10.4845	-0.126565	0.731558	0.896969	-0.343516	207.374	-0.852932	0.599802	0.154278	0.549249	0.75828	0.599869	207.374	-0.352756	0.661312	-0.489005	0.113811	0.34405	-1.58799	207.374	-1.0961	0.118087
ab1828	CXCL5	CXCL5	CXCL5_HUMAN	P42830	11.0084	0.421347	0.615918	0.848096	0.502402	207.374	-1.23205	2.07475	-0.0802565	0.891091	0.978237	-0.137092	207.374	-1.2344	1.07388	-0.176911	0.800992	0.906325	-0.252387	207.374	-1.55881	1.20499
ab1830	CD97	CD97	CD97_HUMAN	P48960	10.288	-0.421272	0.0944181	0.370626	-1.68023	207.374	-0.915563	0.0730201	-0.337592	0.055104	0.205565	-1.92893	207.374	-0.682628	0.0074442	-0.646888	0.00229812	0.0247691	-3.087	207.374	-1.06001	-0.233762
ab1831	IL2RA	IL2RA	IL2RA_HUMAN	P01589	13.3868	0.888783	0.0680049	0.290818	1.83455	207.374	-0.0663324	1.8439	-0.0668032	0.8436	0.956323	-0.197538	207.374	-0.733513	0.599907	1.13736	0.00544665	0.0434082	2.80888	207.374	0.339081	1.93564
ab1832	UPAR	PLAUR	UPAR_HUMAN	Q03405	8.47619	-0.104424	0.741746	0.898692	-0.329983	207.374	-0.728299	0.519452	-0.0811296	0.713789	0.881345	-0.367274	207.374	-0.51662	0.354361	0.00783444	0.976398	0.986459	0.0296211	207.374	-0.513597	0.529265
ab1836	IFNG	IFNG	IFNG_HUMAN	P01579	10.8225	-0.554693	0.241946	0.609104	-1.17349	207.374	-1.48658	0.377196	-0.220149	0.505381	0.72996	-0.667207	207.374	-0.870645	0.430348	-0.974203	0.0144784	0.0894659	-2.46591	207.374	-1.75307	-0.195337
ab1841	PLF4	PF4	PLF4_HUMAN	P02776	11.3562	0.569879	0.432245	0.762955	0.78689	207.374	-0.857893	1.99765	0.330265	0.514286	0.730681	0.6533	207.374	-0.666379	1.32691	1.66997	0.00631756	0.0488682	2.75894	207.374	0.476651	2.8633
ab1842	TIMP1	TIMP1	TIMP1_HUMAN	P01033	10.4747	0.366374	0.235137	0.60583	1.19069	207.374	-0.240246	0.972993	0.0550463	0.797986	0.930689	0.256283	207.374	-0.368399	0.478492	0.254819	0.322915	0.605371	0.990847	207.374	-0.25219	0.761828
ab1857	TNR11	TNFRSF11A	TNR11_HUMAN	Q9Y6Q6	10.1641	-0.315966	0.317121	0.656715	-1.00281	207.374	-0.937138	0.305206	-0.0696467	0.751818	0.901224	-0.316663	207.374	-0.50325	0.363957	-0.353163	0.181362	0.456549	-1.34108	207.374	-0.872334	0.166008
ab1860	CCL25	CCL25	CCL25_HUMAN	O15444	8.80041	-0.0641278	0.831133	0.939437	-0.213518	207.374	-0.656237	0.527982	-0.0309162	0.882907	0.975117	-0.147466	207.374	-0.444233	0.382401	0.0391336	0.876266	0.951243	0.155897	207.374	-0.455748	0.534015
ab1863	TGFB3	TGFB3	TGFB3_HUMAN	P10600	8.32915	-0.212781	0.587336	0.846948	-0.543548	207.374	-0.984545	0.558983	-0.255656	0.350578	0.602628	-0.935579	207.374	-0.794379	0.283067	-0.262904	0.422587	0.685554	-0.803534	207.374	-0.907939	0.382131
ab1864	ICAM1	ICAM1	ICAM1_HUMAN	P05362	9.7583	0.00814287	0.976525	0.987792	0.0294616	207.374	-0.536751	0.553037	0.03134	0.871117	0.968726	0.162441	207.374	-0.349019	0.411699	0.167716	0.46864	0.727152	0.726029	207.374	-0.287703	0.623135
ab1868	TLR2	TLR2	TLR2_HUMAN	O60603	11.2377	-0.738139	0.245201	0.609104	-1.16539	207.374	-1.98684	0.510561	-0.560659	0.206188	0.450273	-1.26809	207.374	-1.4323	0.310985	-0.821085	0.122418	0.363796	-1.55103	207.374	-1.86474	0.222569
ab1869	CCL1	CCL1	CCL1_HUMAN	P22362	8.69028	0.0182816	0.973519	0.987792	0.0332348	207.374	-1.06617	1.10274	-0.150796	0.694926	0.868245	-0.392724	207.374	-0.90779	0.606198	-0.19149	0.677467	0.850279	-0.416511	207.374	-1.09787	0.714889
ab1870	CCL8	CCL8	CCL8_HUMAN	P80075	9.41147	-1.62029	0.00387378	0.0377515	-2.92113	207.374	-2.71383	-0.526759	-1.48102	0.000172961	0.00303259	-3.82506	207.374	-2.24436	-0.717691	-1.55088	0.000975548	0.0138686	-3.34531	207.374	-2.46484	-0.636907
ab1878	CCL28	CCL28	CCL28_HUMAN	Q9NRJ3	9.52364	-0.686419	0.0131794	0.0924314	-2.50041	207.374	-1.22763	-0.145207	-0.605973	0.00180035	0.0220033	-3.16224	207.374	-0.983762	-0.228185	-0.35113	0.127453	0.374528	-1.53035	207.374	-0.803472	0.101211
ab1882	TIE2	TEK	TIE2_HUMAN	Q02763	10.3781	-0.0558664	0.869999	0.949418	-0.163862	207.374	-0.728008	0.616276	-0.217321	0.362216	0.612622	-0.913166	207.374	-0.686504	0.251862	-0.397224	0.164807	0.43782	-1.39401	207.374	-0.958995	0.164548
ab1885.1	ONCM	OSM	ONCM_HUMAN	P13725	12.7491	-0.200108	0.498711	0.817203	-0.67771	207.374	-0.782226	0.38201	-0.132743	0.522303	0.730681	-0.640888	207.374	-0.54108	0.275595	0.74923	0.0027051	0.0268408	3.03595	207.374	0.262699	1.23576
ab1885.2	ONCM	OSM	ONCM_HUMAN	P13725	13.1776	-0.288372	0.332251	0.667038	-0.971863	207.374	-0.873348	0.296604	-0.140285	0.496867	0.728	-0.680627	207.374	-0.546628	0.266057	0.702194	0.00509001	0.0418335	2.83146	207.374	0.213275	1.19111
ab1888	IL1B	IL1B	IL1B_HUMAN	P01584	9.92613	-0.568523	0.159525	0.489249	-1.41174	207.374	-1.36245	0.225408	-0.423875	0.13311	0.346511	-1.50787	207.374	-0.978071	0.130322	-0.413405	0.220747	0.509268	-1.22824	207.374	-1.07697	0.250157
ab1889	CNTF	CNTF	CNTF_HUMAN	P26441	9.22968	0.514371	0.0782811	0.319193	1.76949	207.374	-0.0587118	1.08745	0.490575	0.0164847	0.0992205	2.41767	207.374	0.0905398	0.890611	0.627917	0.0104383	0.0703919	2.5845	207.374	0.148938	1.1069
ab1890	CCL7	CCL7	CCL7_HUMAN	P80098	8.5749	-0.181342	0.701108	0.877759	-0.384357	207.374	-1.1115	0.748812	-0.126146	0.702094	0.875121	-0.383025	207.374	-0.775432	0.52314	0.0197691	0.960065	0.984394	0.050133	207.374	-0.757648	0.797186
ab1891	IL16	IL16	IL16_HUMAN	Q14005	10.4757	-0.00242152	0.99432	0.99432	-0.00712807	207.374	-0.672162	0.667319	-0.120424	0.612114	0.809244	-0.507827	207.374	-0.58793	0.347082	-0.187982	0.508664	0.76024	-0.662066	207.374	-0.747746	0.371782
ab1892	CRTAM	CRTAM	CRTAM_HUMAN	O95727	10.7435	-1.19637	0.0457158	0.231216	-2.0101	207.374	-2.36974	-0.022994	-0.922387	0.0274897	0.131451	-2.22017	207.374	-1.74145	-0.103325	-1.29494	0.00990337	0.0695298	-2.60319	207.374	-2.27564	-0.314244
ab1898	IL10	IL10	IL10_HUMAN	P22301	8.92756	0.0388476	0.887866	0.956022	0.141179	207.374	-0.503633	0.581328	-0.0239277	0.900982	0.978237	-0.124573	207.374	-0.402602	0.354746	0.101082	0.66074	0.847673	0.439524	207.374	-0.352319	0.554484
ab1899	TNR6	FAS	TNR6_HUMAN	P25445	9.03505	0.178985	0.587711	0.846948	0.543002	207.374	-0.470852	0.828822	0.403419	0.0810244	0.26974	1.75332	207.374	-0.0501935	0.857032	0.918482	0.00101416	0.0140382	3.33394	207.374	0.375352	1.46161
ab1900	FCER2	FCER2	FCER2_HUMAN	P06734	9.59322	0.585903	0.171658	0.515954	1.37164	207.374	-0.25622	1.42803	0.239255	0.423237	0.67055	0.802405	207.374	-0.348582	0.827092	0.430773	0.22896	0.523621	1.2066	207.374	-0.273068	1.13461
ab1901	IL2	IL2	IL2_HUMAN	P60568	13.9912	2.72281	1.22676e-05	0.000339619	4.48115	207.374	1.52491	3.9207	1.89254	1.33068e-05	0.000466626	4.46208	207.374	1.05637	2.72872	1.79974	0.000487064	0.00753517	3.54393	207.374	0.798555	2.80093
ab1909	XCL1	XCL1	XCL1_HUMAN	P47992	8.44522	-0.527855	0.404728	0.74163	-0.834912	207.374	-1.77427	0.718564	-0.704244	0.112064	0.322795	-1.59576	207.374	-1.5743	0.165807	-0.528156	0.31871	0.600866	-0.999515	207.374	-1.5699	0.513592
ab1910	BASI	BSG	BASI_HUMAN	P35613	10.6776	0.438074	0.159573	0.489249	1.41158	207.374	-0.17376	1.04991	0.0756249	0.727374	0.889765	0.349092	207.374	-0.35146	0.50271	0.0855023	0.742007	0.87313	0.329637	207.374	-0.425864	0.596869
ab1915	MPRI	IGF2R	MPRI_HUMAN	P11717	9.53438	0.0962918	0.731116	0.896969	0.344105	207.374	-0.455389	0.647973	0.0619648	0.751393	0.901224	0.317224	207.374	-0.323131	0.447061	-0.015004	0.948911	0.978931	-0.0641519	207.374	-0.476095	0.446087
ab1920	NRG1	NRG1	NRG1_HUMAN	Q02297	10.0506	-0.446251	0.138586	0.458465	-1.4868	207.374	-1.03797	0.145468	-0.206278	0.325983	0.591265	-0.98457	207.374	-0.619322	0.206766	-0.264361	0.293184	0.581389	-1.05384	207.374	-0.758916	0.230194
ab1921	TNFB	LTA	TNFB_HUMAN	P01374	12.7471	-0.941571	0.0208709	0.132266	-2.32809	207.374	-1.73891	-0.144232	-1.14397	7.17495e-05	0.00150961	-4.05211	207.374	-1.70055	-0.587397	-0.6156	0.0700246	0.25228	-1.82115	207.374	-1.28201	0.050811
ab1925	CSF1R	CSF1R	CSF1R_HUMAN	P07333	14.985	-0.177112	0.643541	0.862701	-0.463431	207.374	-0.930557	0.576334	0.40461	0.13087	0.344189	1.51668	207.374	-0.121326	0.930546	-0.185912	0.561177	0.788168	-0.582032	207.374	-0.815637	0.443813
ab1926	CCL18	CCL18	CCL18_HUMAN	P55774	9.24917	-0.580744	0.124844	0.434491	-1.54099	207.374	-1.32372	0.162233	-0.410762	0.119946	0.332061	-1.56143	207.374	-0.929391	0.107867	-0.54868	0.0830004	0.288184	-1.74195	207.374	-1.16966	0.0722952
ab1928	IL4	IL4	IL4_HUMAN	P05112	9.96625	-0.0803156	0.900402	0.956022	-0.125306	207.374	-1.34394	1.18331	-0.207593	0.643145	0.83944	-0.463986	207.374	-1.08965	0.674467	0.112438	0.833962	0.923503	0.209887	207.374	-0.943689	1.16856
ab1933	IL22	IL22	IL22_HUMAN	Q9GZX6	11.5199	1.22555	0.0242935	0.146878	2.26907	207.374	0.160735	2.29036	0.0075139	0.984119	0.997798	0.0199297	207.374	-0.735769	0.750797	1.33229	0.00352835	0.0337439	2.95133	207.374	0.442328	2.22225
ab1934	TR11B	TNFRSF11B	TR11B_HUMAN	O00300	13.1947	0.446606	0.251634	0.609575	1.1496	207.374	-0.319288	1.2125	0.14007	0.606042	0.807033	0.51652	207.374	-0.394555	0.674696	1.58575	2.07653e-06	0.000182043	4.88381	207.374	0.945626	2.22588
ab1936	ADAM8	ADAM8	ADAM8_HUMAN	P78325	9.26996	0.0163424	0.964432	0.987792	0.0446467	207.374	-0.705292	0.737977	0.127223	0.619069	0.816116	0.497918	207.374	-0.376508	0.630954	0.146863	0.631699	0.834811	0.480048	207.374	-0.456275	0.75
ab1940	ANGP4	ANGPT4	ANGP4_HUMAN	Q9Y264	10.3903	0.468609	0.0498009	0.235993	1.9732	207.374	0.000411419	0.936807	0.523102	0.00184058	0.0220033	3.15548	207.374	0.196281	0.849923	0.60997	0.0024033	0.0251879	3.07305	207.374	0.218653	1.00129
ab1943	LYAM3	SELP	LYAM3_HUMAN	P16109	8.91264	-0.535207	0.182522	0.526321	-1.33751	207.374	-1.32409	0.25368	-0.504168	0.0725306	0.249354	-1.80497	207.374	-1.05484	0.0465082	-0.205239	0.540104	0.778342	-0.613673	207.374	-0.864586	0.454108
ab1944	C163A	CD163	C163A_HUMAN	Q86VB7	12.7181	-0.860481	0.0229531	0.142039	-2.29126	207.374	-1.60086	-0.120096	-0.676701	0.0105307	0.071608	-2.58136	207.374	-1.19352	-0.159882	0.271381	0.38826	0.660921	0.864596	207.374	-0.347427	0.890189
ab1947	I13R2	IL13RA2	I13R2_HUMAN	Q14627	14.0939	1.64157	3.33183e-08	3.50509e-06	5.73985	207.374	1.07774	2.2054	1.19781	8.68127e-09	1.52212e-06	5.99996	207.374	0.804231	1.59138	0.925313	0.000145163	0.00402165	3.87108	207.374	0.454068	1.39656
ab1951	IL17B	IL17B	IL17B_HUMAN	Q9UHF5	9.42046	-0.272777	0.631169	0.859201	-0.480795	207.374	-1.39128	0.845728	-0.289148	0.466144	0.706604	-0.730115	207.374	-1.06991	0.491615	-0.41666	0.380588	0.654213	-0.878688	207.374	-1.3515	0.518179
ab1955	IL37	IL37	IL37_HUMAN	Q9NZH6	10.8971	-0.951354	0.114479	0.418167	-1.58505	207.374	-2.13464	0.231933	-0.533329	0.204457	0.450273	-1.27296	207.374	-1.35931	0.292653	-1.12845	0.0255318	0.13701	-2.24949	207.374	-2.11743	-0.13947
ab1957	CSF1	CSF1	CSF1_HUMAN	P09603	13.0633	2.74407	2.10208e-07	1.57956e-05	5.37009	207.374	1.73667	3.75147	1.5541	2.07345e-05	0.000545318	4.35698	207.374	0.850895	2.25731	1.59462	0.000243705	0.00523993	3.73375	207.374	0.752641	2.4366
ab1960	BMP4	BMP4	BMP4_HUMAN	P12644	10.1432	-0.183402	0.599948	0.848096	-0.525282	207.374	-0.871738	0.504935	-0.172314	0.480351	0.715451	-0.707014	207.374	-0.652801	0.308173	-0.758171	0.0100461	0.0695298	-2.59811	207.374	-1.33348	-0.182865
ab1968	IFNL2	IFNL2	IFNL2_HUMAN	Q8IZJ0	9.60115	-0.309518	0.284671	0.640925	-1.07266	207.374	-0.87839	0.259354	0.566826	0.00536173	0.0453949	2.81413	207.374	0.16973	0.963922	0.896515	0.000259008	0.00523993	3.71736	207.374	0.421055	1.37197
ab1970	I13R1	IL13RA1	I13R1_HUMAN	P78552	12.5702	2.29788	4.34526e-10	2.28561e-07	6.55448	207.374	1.60672	2.98904	1.50929	3.57791e-09	9.40989e-07	6.1674	207.374	1.02683	1.99174	1.24755	3.13001e-05	0.00149671	4.25767	207.374	0.669886	1.82522
ab1980	FLT3	FLT3	FLT3_HUMAN	P36888	9.92689	-0.030625	0.928632	0.963432	-0.0896755	207.374	-0.703899	0.642649	0.563423	0.0190287	0.104261	2.36348	207.374	0.09345	1.0334	1.10316	0.000148636	0.00402165	3.86489	207.374	0.540442	1.66588
ab1983.1	TNFL6	FASLG	TNFL6_HUMAN	P48023	10.9634	1.31714	0.00110209	0.0126022	3.30949	207.374	0.532516	2.10176	0.919726	0.000434159	0.00692023	3.57598	207.374	0.412673	1.42678	-0.311483	0.312969	0.598624	-1.01147	207.374	-0.918598	0.295631
ab1983.2	TNFL6	FASLG	TNFL6_HUMAN	P48023	10.954	1.15761	0.00192448	0.0202456	3.14183	207.374	0.431221	1.88401	0.587038	0.0357904	0.155585	2.11307	207.374	0.0393389	1.13474	-0.316452	0.342537	0.625605	-0.951345	207.374	-0.972234	0.33933
ab1984	IL12B	IL12B	IL12B_HUMAN	P29460	15.1645	1.52403	0.00477636	0.0418727	2.85254	207.374	0.47073	2.57733	1.11496	0.00313096	0.0343101	2.98961	207.374	0.37971	1.8502	1.18737	0.00844826	0.0625885	2.65903	207.374	0.307025	2.06771
ab1986	CCL14	CCL14	CCL14_HUMAN	Q16627	9.79872	-0.0373879	0.87425	0.950115	-0.158458	207.374	-0.502553	0.427777	0.0696062	0.673011	0.854186	0.42262	207.374	-0.255098	0.394311	-0.0783107	0.691699	0.853038	-0.397105	207.374	-0.467093	0.310471
ab1987	EPCAM	EPCAM	EPCAM_HUMAN	P16422	11.3092	-0.155294	0.543975	0.828625	-0.607815	207.374	-0.658996	0.348408	-0.285744	0.110637	0.321519	-1.60219	207.374	-0.637349	0.0658605	0.0657732	0.758383	0.880595	0.308011	207.374	-0.355217	0.486764
ab1988	IL12p70	IL12A		P29459	10.3369	-0.294149	0.441035	0.768964	-0.77193	207.374	-1.04539	0.457092	0.337216	0.206304	0.450273	1.26776	207.374	-0.187181	0.861613	-0.08356	0.793298	0.906325	-0.262368	207.374	-0.711442	0.544322
ab1991	AREG	AREG	AREG_HUMAN	P15514	12.9399	1.83912	0.000719676	0.0086034	3.43338	207.374	0.783084	2.89515	1.0505	0.00543704	0.0453949	2.80947	207.374	0.313339	1.78765	1.27063	0.00498864	0.0416512	2.83814	207.374	0.388007	2.15326
ab1993	IL6RA	IL6R	IL6RA_HUMAN	P08887	10.7471	-0.492965	0.171641	0.515954	-1.3717	207.374	-1.20148	0.215549	-0.0914812	0.715734	0.881677	-0.364663	207.374	-0.586053	0.403091	-0.435141	0.148938	0.401816	-1.44868	207.374	-1.02731	0.157031
ab1995	IGF1R	IGF1R	IGF1R_HUMAN	P08069	13.6522	2.68981	1.11411e-06	5.8602e-05	5.01932	207.374	1.63332	3.7463	1.89095	9.43649e-07	6.20449e-05	5.05502	207.374	1.15347	2.62843	1.69551	0.000200807	0.00459238	3.78552	207.374	0.812501	2.57852
ab1999	LYAM2	SELE	LYAM2_HUMAN	P16581	11.3609	-0.231036	0.635516	0.859201	-0.474678	207.374	-1.19059	0.72852	-0.143157	0.67393	0.854186	-0.421358	207.374	-0.812966	0.526652	0.0482062	0.905785	0.961267	0.118502	207.374	-0.753784	0.850196
ab2004	GROA	CXCL1	GROA_HUMAN	P09341	9.50513	-0.159176	0.739127	0.898692	-0.333456	207.374	-1.10026	0.781908	-0.13359	0.688895	0.865961	-0.400916	207.374	-0.790505	0.523326	-0.260237	0.514944	0.76024	-0.652278	207.374	-1.04679	0.526314
ab2005	SIGL9	SIGLEC9	SIGL9_HUMAN	Q9Y336	9.69039	-0.744621	0.126972	0.434491	-1.5323	207.374	-1.70266	0.213413	-0.783234	0.0219299	0.116517	-2.30897	207.374	-1.45198	-0.114486	-1.0274	0.0121633	0.0799739	-2.52958	207.374	-1.82812	-0.226679
ab2009	ICAM3	ICAM3	ICAM3_HUMAN	P32942	9.40994	-0.307394	0.422325	0.757786	-0.803988	207.374	-1.06116	0.446372	-0.0855437	0.748894	0.901224	-0.320524	207.374	-0.611704	0.440616	-0.191428	0.549797	0.785276	-0.599045	207.374	-0.82142	0.438565
ab2011	CO5	C5	CO5_HUMAN	P01031	10.6854	-0.313349	0.264259	0.630871	-1.11941	207.374	-0.865207	0.23851	-0.463009	0.0187261	0.104261	-2.36958	207.374	-0.848229	-0.0777892	-0.439359	0.0617921	0.228892	-1.87795	207.374	-0.900599	0.0218805
ab2014	CSF3	CSF3	CSF3_HUMAN	P09919	10.5361	0.586384	0.141912	0.465447	1.47432	207.374	-0.197733	1.3705	-0.0150445	0.956837	0.997798	-0.0541883	207.374	-0.562391	0.532302	0.182242	0.584128	0.799117	0.548223	207.374	-0.473119	0.837602
ab2015	CD47	CD47	CD47_HUMAN	Q08722	11.0609	-0.608355	0.483192	0.804301	-0.702441	207.374	-2.31576	1.09905	-0.00203114	0.997323	0.997798	-0.00335979	207.374	-1.19387	1.18981	-0.347061	0.632111	0.834811	-0.479468	207.374	-1.7741	1.07998
ab2019	TNFA	TNF	TNFA_HUMAN	P01375	11.5925	2.50839	5.97435e-05	0.00112233	4.09815	207.374	1.3017	3.71509	1.06546	0.0134229	0.0852163	2.49372	207.374	0.223134	1.90778	0.965072	0.0606269	0.226268	1.88649	207.374	-0.0434751	1.97362
ab2041	IL3RA	IL3RA	IL3RA_HUMAN	P26951	9.1802	-0.42888	0.515032	0.828625	-0.652141	207.374	-1.72541	0.867654	-0.33852	0.461706	0.7019	-0.73741	207.374	-1.24355	0.566514	-0.540783	0.326334	0.605371	-0.983854	207.374	-1.62442	0.542851
ab2058	CXCL9	CXCL9	CXCL9_HUMAN	Q07325	9.56432	-0.62956	0.00723194	0.0559412	-2.71282	207.374	-1.08708	-0.172044	-0.467922	0.00428138	0.0409456	-2.88852	207.374	-0.787287	-0.148557	-1.03493	2.48333e-07	3.26558e-05	-5.33577	207.374	-1.41732	-0.652545
ab2067	HAVR2	HAVCR2	HAVR2_HUMAN	Q8TDQ0	12.5974	-1.56283	0.00129193	0.0138684	-3.26237	207.374	-2.50725	-0.6184	-0.55989	0.0955713	0.29227	-1.67434	207.374	-1.21914	0.0993585	-0.370847	0.355404	0.631887	-0.926228	207.374	-1.16019	0.418498
ab2073.1	TNF10	TNFSF10	TNF10_HUMAN	P50591	11.9078	1.96594	0.279578	0.640925	1.0841	207.374	-1.60918	5.54106	1.16866	0.219563	0.459859	1.23141	207.374	-0.702345	3.03967	1.74917	0.2498	0.547954	1.15407	207.374	-1.23889	4.73723
ab2073.2	TNF10	TNFSF10	TNF10_HUMAN	P50591	11.9562	1.83041	0.179673	0.526321	1.34631	207.374	-0.849957	4.51078	1.09423	0.388352	0.635598	0.864426	207.374	-1.40135	3.58981	1.39751	0.220146	0.509268	1.22985	207.374	-0.842722	3.63775
ab2075	VGFR2	KDR	VGFR2_HUMAN	P35968	9.14605	0.0198709	0.950482	0.976472	0.0621765	207.374	-0.610189	0.649931	-0.053007	0.81242	0.941313	-0.237607	207.374	-0.492815	0.386801	-0.105169	0.694187	0.853038	-0.393727	207.374	-0.631768	0.421431
ab2078	GDF15	GDF15	GDF15_HUMAN	Q99988	9.87658	-0.303075	0.443937	0.770663	-0.767028	207.374	-1.08206	0.47591	-0.382337	0.167174	0.405223	-1.3862	207.374	-0.926101	0.161426	-0.169166	0.609027	0.821405	-0.512242	207.374	-0.820236	0.481904
ab2096	CCL19	CCL19	CCL19_HUMAN	Q99731	11.1077	-1.93184	3.54343e-05	0.000690313	-4.22741	207.374	-2.83277	-1.03092	-1.65165	5.2982e-07	3.98122e-05	-5.17773	207.374	-2.28053	-1.02277	-2.07903	1.46936e-07	2.57628e-05	-5.44333	207.374	-2.83202	-1.32605
ab2098	CCL26	CCL26	CCL26_HUMAN	Q9Y258	8.91373	-0.033218	0.899806	0.956022	-0.126061	207.374	-0.552714	0.486278	0.227985	0.216576	0.459007	1.23946	207.374	-0.134645	0.590614	-0.0723229	0.742951	0.87313	-0.328386	207.374	-0.506514	0.361868
ab2100	IL1R1	IL1R1	IL1R1_HUMAN	P14778	9.19356	0.111004	0.779758	0.918665	0.279999	207.374	-0.670573	0.892581	-0.272849	0.325301	0.591265	-0.985961	207.374	-0.818422	0.272724	-0.0513059	0.877097	0.951243	-0.154841	207.374	-0.704543	0.601931
ab2108	IL7	IL7	IL7_HUMAN	P13232	10.0373	0.731732	0.320885	0.661694	0.995023	207.374	-0.718071	2.18153	0.817856	0.112633	0.322795	1.59322	207.374	-0.194166	1.82988	0.824194	0.181404	0.456549	1.34095	207.374	-0.387541	2.03593
ab2112	CCL11	CCL11	CCL11_HUMAN	P51671	8.91	0.146508	0.763625	0.906697	0.301119	207.374	-0.812701	1.10572	-0.254403	0.454669	0.701337	-0.749061	207.374	-0.92397	0.415165	-0.196531	0.629399	0.834811	-0.483291	207.374	-0.998232	0.60517
ab2113	TNR18	TNFRSF18	TNR18_HUMAN	Q9Y5U5	10.0022	0.268724	0.604493	0.848096	0.518743	207.374	-0.752556	1.29001	0.866753	0.0174194	0.10235	2.39695	207.374	0.153857	1.57965	-0.125793	0.771694	0.888209	-0.290539	207.374	-0.979373	0.727786
ab2115	CXL11	CXCL11	CXL11_HUMAN	O14625	9.41441	-0.26722	0.541654	0.828625	-0.611325	207.374	-1.12898	0.594541	-0.519827	0.0899445	0.283298	-1.70365	207.374	-1.12137	0.0817185	-0.524506	0.152603	0.409536	-1.43567	207.374	-1.24476	0.195748
ab2122	CD40L	CD40LG	CD40L_HUMAN	P29965	10.9337	-1.0484	0.0904561	0.360454	-1.70092	207.374	-2.26356	0.166756	-0.713796	0.0986245	0.296437	-1.65901	207.374	-1.56203	0.134435	-1.00067	0.0534372	0.209761	-1.94245	207.374	-2.01629	0.0149515
ab2124	IL31	IL31	IL31_HUMAN	Q6EBC2	10.7995	-1.39045	0.00387563	0.0377515	-2.92098	207.374	-2.32892	-0.451987	-1.12257	0.000870978	0.0114534	-3.37834	207.374	-1.77766	-0.46748	-1.39722	0.00054597	0.00820514	-3.51187	207.374	-2.18159	-0.612861
ab2125	TREM1	TREM1	TREM1_HUMAN	Q9NP99	10.6267	-1.23754	0.0414998	0.216128	-2.05125	207.374	-2.42695	-0.0481318	-1.03489	0.014817	0.0916909	-2.45737	207.374	-1.86514	-0.204629	-1.31204	0.00993666	0.0695298	-2.602	207.374	-2.30614	-0.317939
ab2128	CXCL7	PPBP	CXCL7_HUMAN	P02775	8.97035	0.0189058	0.946594	0.974381	0.0670654	207.374	-0.536853	0.574665	0.0111687	0.954793	0.997798	0.0567579	207.374	-0.376774	0.399112	0.178804	0.448777	0.708879	0.758895	207.374	-0.285696	0.643304
ab2129	SLAF8	SLAMF8	SLAF8_HUMAN	Q9P0V8	15.392	0.977348	0.0181923	0.122649	2.38055	207.374	0.167951	1.78675	0.820226	0.00464035	0.0428215	2.86207	207.374	0.255233	1.38522	1.00587	0.00375328	0.035254	2.93137	207.374	0.329381	1.68236
ab2132	SLAF1	SLAMF1	SLAF1_HUMAN	Q13291	11.6203	2.40608	1.38851e-05	0.000365177	4.45208	207.374	1.34062	3.47154	0.793359	0.0366711	0.156233	2.10301	207.374	0.0496226	1.53709	0.61313	0.176131	0.455401	1.3574	207.374	-0.277375	1.50364
ab2135	EPCR	PROCR	EPCR_HUMAN	Q9UNN8	11.1209	-1.06081	0.0369666	0.198823	-2.09968	207.374	-2.05685	-0.0647741	-0.802432	0.0239093	0.119774	-2.27531	207.374	-1.49771	-0.107156	-0.969538	0.0226725	0.125534	-2.29605	207.374	-1.80202	-0.137057
ab2145	TNR21	TNFRSF21	TNR21_HUMAN	O75509	11.2273	-0.451825	0.537102	0.828625	-0.61823	207.374	-1.89265	0.988997	-0.666511	0.192833	0.433462	-1.30649	207.374	-1.67226	0.339242	-0.825887	0.177823	0.456268	-1.35208	207.374	-2.03012	0.378342
ab2146	SCRB2	SCARB2	SCRB2_HUMAN	Q14108	10.8831	-1.05053	0.0615224	0.274244	-1.87991	207.374	-2.15223	0.051165	-0.8897	0.0235754	0.119237	-2.28082	207.374	-1.65873	-0.12067	-1.44358	0.00227022	0.0247691	-3.0908	207.374	-2.36437	-0.522792
ab2147	IL13	IL13	IL13_HUMAN	P35225	8.63998	-0.522001	0.351805	0.685368	-0.933195	207.374	-1.62478	0.58078	-0.267744	0.493663	0.727357	-0.685709	207.374	-1.03753	0.502043	-0.293089	0.531411	0.7743	-0.626905	207.374	-1.21479	0.628608
ab2150	CCL23	CCL23	CCL23_HUMAN	P55773	11.7629	0.219745	0.557566	0.835555	0.587412	207.374	-0.517762	0.957252	-0.00748658	0.977155	0.997798	-0.0286699	207.374	-0.522297	0.507324	0.769812	0.0146275	0.0894659	2.46212	207.374	0.153409	1.38622
ab2154	CCL27	CCL27	CCL27_HUMAN	Q9Y4X3	15.1214	1.74126	1.69777e-05	0.000388273	4.40458	207.374	0.96188	2.52064	1.14625	4.77928e-05	0.00114268	4.15375	207.374	0.602213	1.69029	1.0621	0.00151581	0.0182349	3.21444	207.374	0.410696	1.7135
ab2156	CCL20	CCL20	CCL20_HUMAN	P78556	10.5691	0.27594	0.582312	0.846382	0.550876	207.374	-0.711592	1.26347	-0.0819538	0.814919	0.941313	-0.234383	207.374	-0.771292	0.607384	0.1027	0.806461	0.906325	0.245307	207.374	-0.722673	0.928073
ab2157	CD244	CD244	CD244_HUMAN	Q9BZW8	10.8651	-1.05484	0.0938066	0.370626	-1.68338	207.374	-2.2902	0.180524	-0.878537	0.0458859	0.187101	-2.00851	207.374	-1.74087	-0.0162028	-0.994467	0.0589746	0.22317	-1.89883	207.374	-2.02697	0.0380411
ab2172	IL3	IL3	IL3_HUMAN	P08700	10.5775	1.98528	2.6949e-05	0.000545199	4.29396	207.374	1.07379	2.89677	1.10947	0.000708831	0.00956013	3.43773	207.374	0.473211	1.74573	0.630852	0.104082	0.331293	1.63255	207.374	-0.130968	1.39267
ab2175	CSF2	CSF2	CSF2_HUMAN	P04141	8.36209	0.151683	0.58068	0.846382	0.553262	207.374	-0.388818	0.692184	0.206198	0.282531	0.54832	1.07745	207.374	-0.171094	0.58349	0.331933	0.148962	0.401816	1.44859	207.374	-0.119813	0.78368
ab2176	INHBA	INHBA	INHBA_HUMAN	P08476	10.47	0.253418	0.476904	0.79889	0.712585	207.374	-0.4477	0.954536	1.08583	1.93081e-05	0.000534528	4.374	207.374	0.596418	1.57524	0.618939	0.0385398	0.174758	2.08232	207.374	0.0329492	1.20493
ab2182	CCL13	CCL13	CCL13_HUMAN	Q99616	8.49701	-0.722466	0.231071	0.60583	-1.20113	207.374	-1.90828	0.463351	-0.482591	0.251716	0.505829	-1.1494	207.374	-1.31034	0.345158	-0.459283	0.36199	0.637443	-0.913596	207.374	-1.45038	0.531815
ab2189	LYAM1	SELL	LYAM1_HUMAN	P14151	10.8661	0.18317	0.702987	0.877759	0.381819	207.374	-0.762602	1.12894	0.0393993	0.906455	0.978237	0.117655	207.374	-0.620789	0.699587	-0.318884	0.427342	0.687406	-0.795311	207.374	-1.10935	0.471586
ab2201	GDF2	GDF2	GDF2_HUMAN	Q9UK05	9.50489	0.414234	0.399153	0.74163	0.844877	207.374	-0.552357	1.38083	-0.0160412	0.962661	0.997798	-0.0468708	207.374	-0.690762	0.65868	1.06109	0.010295	0.0703272	2.58942	207.374	0.253223	1.86896
ab2202	TF	F3	TF_HUMAN	P13726	10.7221	-0.607932	0.252638	0.609575	-1.14716	207.374	-1.6527	0.436839	0.166573	0.652972	0.84389	0.450289	207.374	-0.562721	0.895866	-0.304378	0.492724	0.746896	-0.687201	207.374	-1.17759	0.568835
ab2214	ADIPO	ADIPOQ	ADIPO_HUMAN	Q15848	15.6907	-1.03761	0.00446045	0.0404517	-2.87509	207.374	-1.74911	-0.326113	-0.237736	0.346426	0.598666	-0.94369	207.374	-0.734391	0.25892	-0.42411	0.161211	0.430442	-1.40603	207.374	-1.01878	0.170556
ab2227	TNR17	TNFRSF17	TNR17_HUMAN	Q02223	11.7633	-0.214378	0.468906	0.794311	-0.725594	207.374	-0.796854	0.368097	0.023491	0.909425	0.978237	0.113902	207.374	-0.383101	0.430083	-0.0638351	0.796272	0.906325	-0.258508	207.374	-0.550664	0.422994
ab2246	CD166	ALCAM	CD166_HUMAN	Q13740	13.8061	2.50485	1.44457e-08	1.89961e-06	5.90237	207.374	1.6682	3.34151	1.35078	8.74717e-06	0.000353924	4.55983	207.374	0.766764	1.9348	1.60539	1.01163e-05	0.000665144	4.52613	207.374	0.906123	2.30466
ab2250	TR13B	TNFRSF13B	TR13B_HUMAN	O14836	12.9336	1.20535	0.00717112	0.0559412	2.71572	207.374	0.330329	2.08037	0.89638	0.00422026	0.0409456	2.89323	207.374	0.285579	1.50718	0.952207	0.0109666	0.0730178	2.56687	207.374	0.22087	1.68354
ab2252	IL9	IL9	IL9_HUMAN	P15248	8.18477	0.606041	0.304984	0.649479	1.02835	207.374	-0.555813	1.7679	0.179975	0.66221	0.847499	0.437492	207.374	-0.631047	0.990998	0.938558	0.0581032	0.221466	1.90546	207.374	-0.0325123	1.90963
ab2254	NEP	MME	NEP_HUMAN	P08473	11.2045	-1.08649	0.0960458	0.374223	-1.67193	207.374	-2.36762	0.19465	-0.668764	0.141916	0.361528	-1.4743	207.374	-1.56305	0.225522	-0.836351	0.125116	0.369725	-1.53987	207.374	-1.90712	0.234414
ab2263	IL1A	IL1A	IL1A_HUMAN	P01583	15.2076	1.21992	0.000241174	0.00352382	3.73656	207.374	0.576268	1.86356	0.868411	0.000182735	0.0031006	3.81054	207.374	0.419118	1.3177	0.785158	0.00442915	0.0375763	2.8774	207.374	0.247201	1.32311
ab2265	HAVR1	HAVCR1	HAVR1_HUMAN	Q96D42	10.6899	-1.20845	0.0687923	0.291813	-1.82929	207.374	-2.51082	0.0939258	-0.889624	0.0550697	0.205565	-1.92921	207.374	-1.79874	0.0194874	-1.1095	0.045782	0.186003	-2.00948	207.374	-2.19802	-0.0209889
ab2267	CD14	CD14	CD14_HUMAN	P08571	13.8991	-0.323487	0.377358	0.719485	-0.884673	207.374	-1.04437	0.397395	0.0619204	0.80856	0.940935	0.242593	207.374	-0.441285	0.565126	0.487601	0.112127	0.343624	1.59548	207.374	-0.114907	1.09011
ab2274	TNR9	TNFRSF9	TNR9_HUMAN	Q07011	12.2917	-0.577306	0.184112	0.526321	-1.33264	207.374	-1.43135	0.276743	-0.690352	0.023447	0.119237	-2.28295	207.374	-1.28651	-0.0941903	-0.221161	0.541985	0.778918	-0.610824	207.374	-0.934969	0.492648
ab2275	TSLP	TSLP	TSLP_HUMAN	Q969D9	10.7158	-1.3076	0.00743415	0.0566719	-2.70334	207.374	-2.2612	-0.354003	-0.830657	0.014705	0.0916909	-2.46017	207.374	-1.49631	-0.165006	-1.28504	0.00170604	0.0195081	-3.17864	207.374	-2.08205	-0.488025
ab2276	CXL13	CXCL13	CXL13_HUMAN	O43927	9.38001	-1.43151	0.0100041	0.0741151	-2.5996	207.374	-2.51714	-0.34589	-1.54238	8.38642e-05	0.0016338	-4.01257	207.374	-2.30019	-0.784574	-1.75524	0.000180558	0.00452254	-3.81371	207.374	-2.66259	-0.847879
ab2290	BCAM	BCAM	BCAM_HUMAN	P50895	13.9553	2.34606	2.70807e-06	8.90278e-05	4.82519	207.374	1.38751	3.30461	1.40377	5.13178e-05	0.00117362	4.13608	207.374	0.73466	2.07287	1.69891	4.28594e-05	0.00161645	4.18068	207.374	0.897762	2.50006
ab2299	ITA5	ITGA5	ITA5_HUMAN	P08648	10.178	0.0862938	0.753043	0.902814	0.315047	207.374	-0.453706	0.626294	-0.0446908	0.815417	0.941313	-0.23374	207.374	-0.421633	0.332252	0.0735483	0.74833	0.87313	0.32127	207.374	-0.37778	0.524877
ab2300	CXL14	CXCL14	CXL14_HUMAN	O95715	9.57388	0.328914	0.0994499	0.379604	1.65494	207.374	-0.06291	0.720739	0.190061	0.172177	0.41014	1.36997	207.374	-0.0834481	0.463571	0.356515	0.0330159	0.156454	2.14623	207.374	0.0290304	0.683999
ab2301.1	TNF14	TNFSF14	TNF14_HUMAN	O43557	10.0514	-0.293617	0.605714	0.848096	-0.51699	207.374	-1.41328	0.82605	0.0946254	0.782372	0.918589	0.276587	207.374	-0.579849	0.7691	-0.223182	0.586451	0.799117	-0.544837	207.374	-1.03076	0.584393
ab2301.2	TNF14	TNFSF14	TNF14_HUMAN	O43557	10.187	-0.298034	0.543789	0.828625	-0.608096	207.374	-1.26427	0.668204	0.0370575	0.925616	0.986729	0.0934752	207.374	-0.744516	0.818631	-0.247172	0.603119	0.815529	-0.520717	207.374	-1.18298	0.688638
ab2308	SDC1	SDC1	SDC1_HUMAN	P18827	10.9068	-1.12944	0.0272899	0.161286	-2.22308	207.374	-2.13104	-0.127831	-0.85762	0.0164578	0.0992205	-2.41828	207.374	-1.55678	-0.158458	-0.879871	0.0394916	0.177544	-2.07211	207.374	-1.71701	-0.0427361
ab2312	IL8	CXCL8	IL8_HUMAN	P10145	11.5475	0.998499	0.148603	0.480127	1.44988	207.374	-0.359207	2.35621	0.273988	0.569331	0.771825	0.569947	207.374	-0.673747	1.22172	-0.149133	0.795819	0.906325	-0.259094	207.374	-1.28389	0.985629
ab2315	IL6RB	IL6ST	IL6RB_HUMAN	P40189	11.0446	0.243657	0.308452	0.653596	1.02098	207.374	-0.226834	0.714149	0.107188	0.520653	0.730681	0.643434	207.374	-0.221234	0.43561	0.301499	0.132167	0.380997	1.51156	207.374	-0.0917338	0.694733
ab2317	BMP6	BMP6	BMP6_HUMAN	P22004	11.8371	0.90054	0.0463479	0.232181	2.00422	207.374	0.0147135	1.78637	0.319613	0.309378	0.576495	1.01903	207.374	-0.29873	0.937957	-0.0240667	0.948964	0.978931	-0.0640854	207.374	-0.764434	0.716301
ab2318	LIF	LIF	LIF_HUMAN	P15018	9.13024	-0.132914	0.774138	0.915048	-0.287342	207.374	-1.04484	0.779017	-0.24335	0.451905	0.699124	-0.753665	207.374	-0.879915	0.393215	-0.213648	0.581118	0.799117	-0.552621	207.374	-0.975833	0.548538
ab2332	TNR1A	TNFRSF1A	TNR1A_HUMAN	P19438	10.9141	0.559919	0.159982	0.489249	1.41019	207.374	-0.222859	1.3427	-0.0269952	0.922503	0.986253	-0.0973997	207.374	-0.573406	0.519416	-0.136823	0.680546	0.850279	-0.412299	207.374	-0.791063	0.517417
ab2335	IFNL1	IFNL1	IFNL1_HUMAN	Q8IU54	10.0718	-0.0604989	0.883707	0.956022	-0.146452	207.374	-0.874905	0.753907	-0.128238	0.656986	0.845655	-0.44472	207.374	-0.696728	0.440251	0.501337	0.148	0.401816	1.45205	207.374	-0.179338	1.18201
ab2342	ADA17	ADAM17	ADA17_HUMAN	P78536	12.8057	0.0825926	0.864465	0.949418	0.170905	207.374	-0.870152	1.03534	0.873139	0.0103272	0.0714749	2.58831	207.374	0.208084	1.53819	0.240764	0.551771	0.785276	0.596082	207.374	-0.555534	1.03706
ab2351	TGFB1,2,3	TGFB1		P01137	9.77827	-0.268032	0.521647	0.828625	-0.6419	207.374	-1.09124	0.555176	-0.256979	0.378985	0.62491	-0.881653	207.374	-0.831612	0.317654	-0.226792	0.516512	0.76024	-0.649844	207.374	-0.914823	0.46124
ab2363	CEAM1	CEACAM1	CEAM1_HUMAN	P13688	14.4139	-0.911736	0.0487487	0.234916	-1.98245	207.374	-1.81842	-0.00505176	-0.832582	0.0101786	0.0713859	-2.59346	207.374	-1.46549	-0.199679	-0.0554526	0.885432	0.95438	-0.144264	207.374	-0.813253	0.702348
ab2373	BMP5	BMP5	BMP5_HUMAN	P22003	11.2656	0.586695	0.177451	0.526321	1.35324	207.374	-0.26803	1.44142	0.50906	0.0940547	0.290745	1.6821	207.374	-0.0875731	1.10569	0.661191	0.0694849	0.252063	1.8247	207.374	-0.0531821	1.37556
ab2374	FGF2	FGF2	FGF2_HUMAN	P09038	13.5928	2.43075	6.67273e-08	5.84976e-06	5.6024	207.374	1.57538	3.28612	1.63238	1.90929e-07	1.67381e-05	5.38983	207.374	1.0353	2.22947	1.52087	4.06052e-05	0.00161645	4.19399	207.374	0.805955	2.23579
ab2383	AMPN	ANPEP	AMPN_HUMAN	P15144	11.4862	-0.651331	0.01862	0.122649	-2.37174	207.374	-1.19274	-0.109922	-0.592152	0.00228344	0.0261106	-3.08899	207.374	-0.970078	-0.214227	-0.758742	0.00111644	0.0143231	-3.30567	207.374	-1.21125	-0.306236
ab2391	CCL4	CCL4	CCL4_HUMAN	P13236	9.51138	0.129051	0.703487	0.877759	0.381144	207.374	-0.538466	0.796568	-0.00382215	0.987113	0.997798	-0.0161717	207.374	-0.469777	0.462132	0.114388	0.686474	0.853038	0.404211	207.374	-0.443518	0.672294
ab2403	IL17C	IL17C	IL17C_HUMAN	Q9P0M4	12.7491	1.65469	0.00604878	0.051317	2.77365	207.374	0.478559	2.83082	0.911957	0.0296456	0.138223	2.18992	207.374	0.0909688	1.73294	1.23626	0.0139577	0.0884546	2.47939	207.374	0.253259	2.21926
ab2407	I17RA	IL17RA	I17RA_HUMAN	Q96F46	11.7033	-0.738668	0.0560538	0.254175	-1.92139	207.374	-1.49659	0.0192534	-0.329055	0.221523	0.460557	-1.22618	207.374	-0.858116	0.200006	-0.55921	0.0832774	0.288184	-1.74037	207.374	-1.19268	0.074256
ab2412	CADH1	CDH1	CADH1_HUMAN	P12830	9.80299	0.562238	0.0557951	0.254175	1.92343	207.374	-0.0140415	1.13852	0.455711	0.0265912	0.128321	2.23339	207.374	0.0534442	0.857979	0.389313	0.112568	0.343624	1.59352	207.374	-0.0923381	0.870964
ab2431	IL5	IL5	IL5_HUMAN	P05113	9.29737	-0.727546	0.103005	0.384935	-1.63768	207.374	-1.60338	0.148288	-0.337423	0.277822	0.54732	-1.08808	207.374	-0.948791	0.273946	-0.277094	0.456349	0.716535	-0.746272	207.374	-1.00911	0.454922
ab2433	IL6RA	IL6R	IL6RA_HUMAN	P08887	10.9622	-0.177035	0.614254	0.848096	-0.504773	207.374	-0.868474	0.514403	-0.0410514	0.866998	0.96824	-0.167681	207.374	-0.523704	0.441601	-0.306361	0.297179	0.581389	-1.04513	207.374	-0.884261	0.271539
ab2434	IL1RA	IL1RN	IL1RA_HUMAN	P18510	13.0138	0.326515	0.832277	0.939437	0.212049	207.374	-2.70917	3.3622	0.636761	0.554216	0.763136	0.592418	207.374	-1.48228	2.7558	-0.13965	0.913695	0.963134	-0.108511	207.374	-2.67686	2.39756
ab2435	CCL2	CCL2	CCL2_HUMAN	P13500	10.7116	1.42743	0.00366635	0.0370865	2.93895	207.374	0.469901	2.38496	0.554004	0.103763	0.304913	1.63406	207.374	-0.114393	1.2224	1.46997	0.00036871	0.00685911	3.62116	207.374	0.669676	2.27027
ab2437	CD276	CD276	CD276_HUMAN	Q5ZPR3	13.948	0.569737	0.149764	0.48033	1.44572	207.374	-0.207188	1.34666	1.15359	4.06765e-05	0.00101885	4.19356	207.374	0.611269	1.69592	0.0731919	0.824365	0.916735	0.222216	207.374	-0.576156	0.72254
ab2438	CCL5	CCL5	CCL5_HUMAN	P13501	10.813	0.121095	0.667058	0.871384	0.430804	207.374	-0.433068	0.675259	-0.185238	0.346236	0.598666	-0.944064	207.374	-0.572067	0.201591	-0.00909724	0.969149	0.985702	-0.0387224	207.374	-0.472263	0.454069
ab2440	IL23A	IL23A	IL23A_HUMAN	Q9NPF7	10.6969	-1.19151	0.148784	0.480127	-1.44923	207.374	-2.81239	0.42937	-1.20783	0.036533	0.156233	-2.10457	207.374	-2.33927	-0.0763885	-1.18245	0.0867848	0.294508	-1.72077	207.374	-2.53717	0.172274
ab2441	IL34	IL34	IL34_HUMAN	Q6ZMJ4	15.635	0.349059	0.221478	0.597423	1.2263	207.374	-0.21211	0.910228	0.416866	0.0371138	0.156233	2.09803	207.374	0.0251461	0.808585	0.00590221	0.980231	0.987742	0.0248091	207.374	-0.463119	0.474924
ab2444	IL15	IL15	IL15_HUMAN	P40933	14.423	2.86313	6.03942e-09	1.58837e-06	6.06887	207.374	1.93304	3.79321	1.95167	1.27481e-08	1.67637e-06	5.92643	207.374	1.30244	2.60091	1.42174	0.000390002	0.00685911	3.60569	207.374	0.644379	2.1991
ab2445	TNR16	NGFR	TNR16_HUMAN	P08138	13.7124	2.40461	3.38219e-06	0.000104649	4.77571	207.374	1.41196	3.39726	1.75178	1.31097e-06	6.89569e-05	4.98416	207.374	1.05887	2.44469	1.50802	0.000422618	0.00685911	3.58346	207.374	0.678371	2.33767
ab2448	CCL17	CCL17	CCL17_HUMAN	Q92583	9.62836	-0.734719	0.26866	0.630871	-1.10913	207.374	-2.04068	0.571242	-0.776703	0.0945199	0.290745	-1.67971	207.374	-1.68832	0.134911	-1.11188	0.0459128	0.186003	-2.00826	207.374	-2.2034	-0.0203697
ab2455	TNR1B	TNFRSF1B	TNR1B_HUMAN	P20333	11.0347	0.266064	0.420183	0.756904	0.807711	207.374	-0.383348	0.915477	0.211291	0.359215	0.612622	0.918901	207.374	-0.242026	0.664608	0.232416	0.39954	0.668237	0.844183	207.374	-0.310359	0.775191
ab2460	CD80	CD80	CD80_HUMAN	P33681	9.61458	-0.422147	0.201455	0.557713	-1.28148	207.374	-1.07159	0.227296	0.0101669	0.964777	0.997798	0.0442138	207.374	-0.443171	0.463505	-0.169502	0.538808	0.778342	-0.615639	207.374	-0.712302	0.373298
ab2466	IL33	IL33	IL33_HUMAN	O95760	11.0458	-1.19579	0.0531807	0.247549	-1.94456	207.374	-2.40814	0.0165493	-0.959828	0.0264157	0.128321	-2.23602	207.374	-1.80609	-0.113561	-1.22799	0.0177794	0.106106	-2.38924	207.374	-2.24126	-0.214718
ab2469	VEGF165, VEGF121	VEGFA		P15692	9.25158	-0.257736	0.448378	0.772532	-0.759563	207.374	-0.926696	0.411225	-0.181591	0.444156	0.696913	-0.766659	207.374	-0.648553	0.285371	-0.462361	0.104552	0.331293	-1.63032	207.374	-1.02147	0.0967515
ab2473	PECA1	PECAM1	PECA1_HUMAN	P16284	9.9012	0.3973	0.0769175	0.316083	1.77771	207.374	-0.0433041	0.837904	0.335569	0.0326322	0.145284	2.15101	207.374	0.0280088	0.643128	0.391199	0.0374473	0.171281	2.09431	207.374	0.0229452	0.759453
ab2474	ERBB2	ERBB2	ERBB2_HUMAN	P04626	11.3445	1.55935	6.31491e-05	0.00114539	4.08426	207.374	0.806653	2.31205	0.286319	0.283923	0.54832	1.07433	207.374	-0.239096	0.811734	0.640937	0.0458806	0.186003	2.00856	207.374	0.0118363	1.27004
ab2476	FLT3L	FLT3LG	FLT3L_HUMAN	P49771	10.0308	-0.168252	0.71449	0.884286	-0.366334	207.374	-1.07372	0.737218	0.0899368	0.779354	0.917093	0.280525	207.374	-0.542119	0.721993	-0.323304	0.400633	0.668237	-0.842224	207.374	-1.08009	0.433482
ab2478	NCAM1	NCAM1	NCAM1_HUMAN	P13591	12.3009	0.417204	0.0758473	0.314139	1.78424	207.374	-0.0437803	0.878188	0.633875	0.000138403	0.00251035	3.88353	207.374	0.312089	0.955661	0.678664	0.000627167	0.0091636	3.47265	207.374	0.293377	1.06395
ab2480	IL1R2	IL1R2	IL1R2_HUMAN	P27930	10.0565	0.277582	0.492253	0.811677	0.68795	207.374	-0.517889	1.07305	0.351809	0.213042	0.455529	1.24909	207.374	-0.203462	0.907081	0.680742	0.0448169	0.186003	2.0186	207.374	0.0158932	1.34559
ab2487	TNF18	TNFSF18	TNF18_HUMAN	Q9UNG2	11.2195	-0.574647	0.366636	0.706412	-0.904772	207.374	-1.82679	0.677491	-0.456651	0.304205	0.57352	-1.03001	207.374	-1.3307	0.417393	-0.21981	0.679242	0.850279	-0.414082	207.374	-1.26634	0.826718
ab2491	SDF1	CXCL12	SDF1_HUMAN	P48061	13.794	-0.377752	0.298347	0.649479	-1.0426	207.374	-1.09205	0.336544	-0.456937	0.0722581	0.249354	-1.8067	207.374	-0.955546	0.0416714	0.196221	0.517718	0.76024	0.647975	207.374	-0.400783	0.793226
ab2492	IL17F	IL17F	IL17F_HUMAN	Q96PD4	10.8717	-1.21602	0.0485769	0.234916	-1.98398	207.374	-2.42436	-0.0076686	-0.989577	0.0217058	0.116503	-2.31295	207.374	-1.83305	-0.146101	-1.1404	0.0270795	0.141028	-2.22616	207.374	-2.15033	-0.130471
ab2495	CCL22	CCL22	CCL22_HUMAN	O00626	9.24204	-0.357124	0.233754	0.60583	-1.19422	207.374	-0.946678	0.232429	-0.407696	0.0521543	0.204725	-1.95309	207.374	-0.819229	0.00383663	-0.320391	0.201315	0.479149	-1.28188	207.374	-0.813136	0.172354
ab2503	CXL10	CXCL10	CXL10_HUMAN	P02778	9.72873	-0.0754745	0.658913	0.871384	-0.442051	207.374	-0.412077	0.261128	0.231074	0.0538778	0.20536	1.93884	207.374	-0.00388875	0.466037	-0.0608902	0.670042	0.847673	-0.426698	207.374	-0.34222	0.22044
ab2506	CSF3R	CSF3R	CSF3R_HUMAN	Q99062	9.46049	-0.137258	0.548363	0.828848	-0.6012	207.374	-0.587356	0.31284	-0.23258	0.145968	0.36913	-1.4594	207.374	-0.546767	0.0816068	-0.366143	0.0563797	0.216465	-1.91882	207.374	-0.742332	0.0100457
ab2508	CXCL6	CXCL6	CXCL6_HUMAN	P80162	9.97953	-0.343677	0.242591	0.609104	-1.17188	207.374	-0.92185	0.234497	-0.389318	0.0585892	0.215196	-1.90176	207.374	-0.792907	0.0142714	-0.307389	0.211229	0.496012	-1.25407	207.374	-0.790622	0.175845
ab2515	CXL16	CXCL16	CXL16_HUMAN	Q9H2A7	10.9953	-1.01555	0.154946	0.488034	-1.42748	207.374	-2.41812	0.387012	-0.75897	0.12796	0.339933	-1.52831	207.374	-1.73802	0.220077	-0.999907	0.0941475	0.305689	-1.68162	207.374	-2.17216	0.172346
ab2674.1	TNF11	TNFSF11	TNF11_HUMAN	O14788	10.0974	0.826158	2.15351e-06	7.55163e-05	4.8758	207.374	0.492111	1.1602	0.592706	1.15687e-06	6.76129e-05	5.0112	207.374	0.359528	0.825885	0.796784	5.91797e-08	1.55643e-05	5.62632	207.374	0.51759	1.07598
ab2674.2	TNF11	TNFSF11	TNF11_HUMAN	O14788	10.2184	0.693061	0.0345117	0.191086	2.12807	207.374	0.051001	1.33512	0.441972	0.053231	0.20536	1.94414	207.374	-0.00621225	0.890156	0.643639	0.0189726	0.110885	2.3646	207.374	0.10701	1.18027
ab2680	IFNL3	IFNL3	IFNL3_HUMAN	Q8IZI9	10.807	-0.286444	0.407761	0.74163	-0.829525	207.374	-0.967214	0.394326	0.0149025	0.950761	0.997798	0.0618255	207.374	-0.460303	0.490108	-0.267216	0.355586	0.631887	-0.925876	207.374	-0.836198	0.301767
ab2687	I36RA	IL36RN	I36RA_HUMAN	Q9UBH0	10.2513	0.137075	0.688633	0.877759	0.401272	207.374	-0.536379	0.810528	0.151388	0.526206	0.734176	0.634881	207.374	-0.31871	0.621486	0.375682	0.189679	0.468409	1.31584	207.374	-0.187185	0.93855
ab2688	NAMPT	NAMPT	NAMPT_HUMAN	P43490	10.0172	-0.29516	0.304887	0.649479	-1.02855	207.374	-0.860903	0.270584	0.125228	0.532553	0.739111	0.62516	207.374	-0.269684	0.520141	-0.274182	0.254287	0.550038	-1.14317	207.374	-0.747027	0.198663
ab2700	TLR3	TLR3	TLR3_HUMAN	O15455	14.1829	2.76335	0.000105456	0.00178936	3.95396	207.374	1.38552	4.14118	1.70978	0.000559978	0.00813586	3.50473	207.374	0.748	2.67156	2.44148	4.30234e-05	0.00161645	4.17974	207.374	1.2899	3.59305
ab2704	GRN	GRN	GRN_HUMAN	P28799	11.4827	1.49587	0.173129	0.517419	1.36693	207.374	-0.661573	3.65332	1.03981	0.174929	0.41077	1.3612	207.374	-0.466182	2.54579	1.15064	0.209795	0.494852	1.25803	207.374	-0.652536	2.95382
ab2714	CEAM6	CEACAM6	CEAM6_HUMAN	P40199	10.121	0.0501595	0.873995	0.950115	0.158782	207.374	-0.572632	0.672951	-0.0818835	0.710769	0.879681	-0.371333	207.374	-0.516618	0.35285	-0.217763	0.41045	0.67892	-0.824771	207.374	-0.738288	0.302762
ab2717	IL17	IL17A	IL17_HUMAN	Q16552	10.9136	1.63323	0.043699	0.223162	2.02936	207.374	0.0465934	3.21987	0.863906	0.125624	0.339933	1.53779	207.374	-0.243634	1.97145	0.690699	0.305693	0.595536	1.02684	207.374	-0.635404	2.0168
ab2718	JAG1	JAG1	JAG1_HUMAN	P78504	10.3715	0.28193	0.284357	0.640925	1.07336	207.374	-0.235899	0.799759	0.135556	0.460539	0.7019	0.739336	207.374	-0.22591	0.497022	0.421572	0.0561876	0.216465	1.92033	207.374	-0.0112259	0.85437
ab2720	CEAM5	CEACAM5	CEAM5_HUMAN	P06731	11.2702	-0.226815	0.407953	0.74163	-0.829186	207.374	-0.766091	0.31246	0.142205	0.457262	0.7019	0.744757	207.374	-0.234231	0.518642	-0.0977051	0.669558	0.847673	-0.427364	207.374	-0.548428	0.353018
ab2730	TFR1	TFRC	TFR1_HUMAN	P02786	11.7909	0.391402	0.187078	0.531909	1.32364	207.374	-0.191562	0.974367	0.201625	0.329801	0.594222	0.97681	207.374	-0.205309	0.608558	0.685863	0.00602187	0.0472762	2.77515	207.374	0.198626	1.1731
ab2734	PD1L2	PDCD1LG2	PD1L2_HUMAN	Q9BQ51	10.2756	0.122376	0.610895	0.848096	0.509569	207.374	-0.351083	0.595835	-0.000463298	0.997798	0.997798	-0.00276368	207.374	-0.330957	0.330031	-0.203677	0.311417	0.598411	-1.01473	207.374	-0.599391	0.192037
ab2736	TN13B	TNFSF13B	TN13B_HUMAN	Q9Y275	10.4484	0.155045	0.559274	0.835733	0.584866	207.374	-0.367582	0.677673	0.380215	0.0411628	0.170485	2.05469	207.374	0.0153995	0.745031	0.222361	0.316746	0.59931	1.00359	207.374	-0.214448	0.659169
ab2742	ICOS	ICOS	ICOS_HUMAN	Q9Y6W8	9.59704	0.05782	0.91106	0.956022	0.111838	207.374	-0.961422	1.07706	0.254482	0.481501	0.715451	0.705162	207.374	-0.456991	0.965955	0.940459	0.0306495	0.154364	2.17647	207.374	0.088583	1.79233
ab2743	TNR8	TNFRSF8	TNR8_HUMAN	P28908	11.8508	-2.68345	0.000145842	0.00225626	-3.86986	207.374	-4.05051	-1.31639	-1.1559	0.0178355	0.103093	-2.38804	207.374	-2.11017	-0.201638	-1.68029	0.00414313	0.0375739	-2.89925	207.374	-2.82287	-0.537704
ab2749	IL32	IL32	IL32_HUMAN	P24001	10.912	-0.660037	0.128012	0.434491	-1.5281	207.374	-1.51158	0.191508	-0.647657	0.0328685	0.145284	-2.14806	207.374	-1.24207	-0.0532439	-0.629149	0.0828581	0.288184	-1.74276	207.374	-1.34086	0.0825662
ab2760	CADH2	CDH2	CADH2_HUMAN	P19022	10.8288	-0.120844	0.701348	0.877759	-0.384032	207.374	-0.741209	0.499521	0.0683371	0.756027	0.901224	0.311113	207.374	-0.364703	0.501378	0.56682	0.0322977	0.155703	2.15521	207.374	0.0483233	1.08532
ab2781	HAVR1	HAVCR1	HAVR1_HUMAN	Q96D42	9.41166	0.0985525	0.792618	0.920347	0.263252	207.374	-0.639499	0.836604	0.451111	0.0857907	0.276846	1.72626	207.374	-0.0640799	0.966301	0.340373	0.277934	0.56664	1.08783	207.374	-0.276485	0.957232
ab2782	CD44v2	CD44		P16070	11.806	0.564281	0.23412	0.60583	1.19329	207.374	-0.367985	1.49655	0.615953	0.0634505	0.225506	1.86602	207.374	-0.0348077	1.26671	0.255393	0.518871	0.76024	0.64619	207.374	-0.523789	1.03457
ab2783	CD36	CD36	CD36_HUMAN	P16671	10.5266	0.174747	0.789423	0.918665	0.267405	207.374	-1.11359	1.46308	0.523878	0.252108	0.505829	1.14845	207.374	-0.375433	1.42319	-0.539898	0.324063	0.605371	-0.988494	207.374	-1.61668	0.536884
ab2784	ERBB2	ERBB2	ERBB2_HUMAN	P04626	9.89495	-0.278539	0.546021	0.828625	-0.604728	207.374	-1.1866	0.629525	0.199026	0.536585	0.742747	0.619016	207.374	-0.43484	0.832892	-0.0574733	0.881467	0.954016	-0.149294	207.374	-0.816427	0.70148
ab2788	TNF13	TNFSF13	TNF13_HUMAN	O75888	10.0996	0.117356	0.629158	0.859201	0.483631	207.374	-0.361031	0.595743	0.265746	0.118196	0.328947	1.5689	207.374	-0.0681884	0.599679	-0.101167	0.618429	0.829831	-0.498828	207.374	-0.501	0.298666
ab2794	LAG3	LAG3	LAG3_HUMAN	P18627	10.534	-0.350458	0.12759	0.434491	-1.5298	207.374	-0.802097	0.101181	-0.20438	0.202652	0.449768	-1.27807	207.374	-0.519643	0.110883	-0.502961	0.00926153	0.0667338	-2.62684	207.374	-0.880438	-0.125484
ab2812	LEPR	LEPR	LEPR_HUMAN	P48357	10.5552	0.314103	0.653859	0.86851	0.449057	207.374	-1.06488	1.69309	-0.113732	0.816043	0.941313	-0.232933	207.374	-1.07632	0.848859	-0.461006	0.431267	0.691606	-0.788564	207.374	-1.61355	0.691543
ab2813	CDCP1	CDCP1	CDCP1_HUMAN	Q9H5V8	10.4084	-0.401592	0.279138	0.640925	-1.0851	207.374	-1.13123	0.328043	0.279584	0.280411	0.54832	1.08222	207.374	-0.229731	0.788899	0.151832	0.624051	0.834811	0.490851	207.374	-0.457992	0.761656
ab2818	CADH5	CDH5	CADH5_HUMAN	P33151	10.7188	-0.0723728	0.795628	0.921231	-0.259342	207.374	-0.622537	0.477791	-0.161487	0.408057	0.656385	-0.829001	207.374	-0.545525	0.22255	-0.0339729	0.884334	0.95438	-0.145657	207.374	-0.493796	0.42585
