# Supplementary material for: Discovery and systematic assessment of early biomarkers that predict progression to severe COVID-19 disease
Source: Commun Med (Lond). 2023 Apr 12;3:51. doi: 10.1038/s43856-023-00283-z (PMC10089829; doi:10.1038/s43856-023-00283-z)
Supplement: Supplementary file 4 — Supplementary Data 2 [file 43856_2023_283_MOESM4_ESM.xlsx]

## Sheet: all_logFC
Antibody ID	Protein	Gene	Uniprot-Name	Uniprot- Entry	AveExp	CS vs MM
						logFC	p-value	adj.p-val	t	degOfFreedom.total	confInterval.L	confInterval.R
ab0975	BCL6	BCL6	BCL6_HUMAN	P41182	9.12269	-0.105003	0.417157	0.877012	-0.812262	374.847	-0.359192	0.149186
ab0976	BLNK	BLNK	BLNK_HUMAN	Q8WV28	13.9683	0.172859	0.464444	0.888402	0.732298	374.847	-0.291289	0.637007
ab0977	EZH2	EZH2	EZH2_HUMAN	Q15910	10.8689	-0.102226	0.422176	0.877012	-0.803532	374.847	-0.352383	0.14793
ab0978	JAK2	JAK2	JAK2_HUMAN	O60674	14.4296	1.15724	8.32552e-06	0.000847419	4.51941	374.847	0.653745	1.66073
ab0979	MYBA	MYBL1	MYBA_HUMAN	P10243	10.2627	0.00265983	0.982625	0.997992	0.0217928	374.847	-0.23733	0.24265
ab0980	WIPF1	WIPF1	WIPF1_HUMAN	O43516	10.6594	0.0349601	0.830968	0.970437	0.21361	374.847	-0.286854	0.356774
ab0981	MDM2	MDM2	MDM2_HUMAN	Q00987	9.72998	0.0886914	0.450035	0.88282	0.756148	374.847	-0.141945	0.319328
ab0982	IKBA	NFKBIA	IKBA_HUMAN	P25963	10.2404	-0.0776203	0.603305	0.922681	-0.520094	374.847	-0.371078	0.215838
ab0983	PD1L1	CD274	PD1L1_HUMAN	Q9NZQ7	9.91921	-0.178555	0.274538	0.850717	-1.09427	374.847	-0.499402	0.142293
ab0984	BCL2	BCL2	BCL2_HUMAN	P10415	10.4528	-0.292964	0.0471795	0.408103	-1.99124	374.847	-0.58226	-0.00366801
ab0985	CCL3	CCL3	CCL3_HUMAN	P10147	14.4387	1.48625	4.40716e-05	0.00273965	4.13372	374.847	0.779276	2.19322
ab0986	CCL17	CCL17	CCL17_HUMAN	Q92583	9.76966	-0.00400749	0.985303	0.997992	-0.0184339	374.847	-0.431481	0.423466
ab0987	CCR7	CCR7	CCR7_HUMAN	P32248	13.7674	-0.0480503	0.781087	0.962038	-0.278103	374.847	-0.387788	0.291688
ab0988	CR2	CR2	CR2_HUMAN	P20023	9.91311	-0.111577	0.526366	0.905449	-0.634155	374.847	-0.45754	0.234387
ab0989	CD27	CD27	CD27_HUMAN	P26842	10.8196	0.314813	0.13399	0.686421	1.5018	374.847	-0.0973722	0.726998
ab0990	ENTP1	ENTPD1	ENTP1_HUMAN	P49961	10.7939	0.525699	0.0261987	0.291629	2.2321	374.847	0.0625976	0.988801
ab0991	LEUK	SPN	LEUK_HUMAN	P16150	10.8241	0.281878	0.146103	0.706827	1.45646	374.847	-0.0986757	0.662432
ab0992	CD44	CD44	CD44_HUMAN	P16070	10.1356	0.0848424	0.604876	0.922681	0.517839	374.847	-0.237317	0.407002
ab0993	CD81	CD81	CD81_HUMAN	P60033	15.4386	0.817173	4.42189e-05	0.00273965	4.13292	374.847	0.428388	1.20596
ab0994	CEBPA	CEBPA	CEBPA_HUMAN	P49715	10.0828	0.0610949	0.700396	0.941904	0.385081	374.847	-0.25087	0.373059
ab0995	CTGF	CTGF	CTGF_HUMAN	P29279	8.77904	-0.0514773	0.780261	0.962038	-0.27918	374.847	-0.414041	0.311086
ab0996	IL8	CXCL8	IL8_HUMAN	P10145	8.95216	-0.252329	0.0881466	0.578843	-1.70971	374.847	-0.542528	0.0378705
ab0997	SDF1	CXCL12	SDF1_HUMAN	P48061	8.23972	-0.0110165	0.95291	0.997992	-0.0590924	374.847	-0.377594	0.355561
ab0998	PPIA	PPIA	PPIA_HUMAN	P62937	9.94436	0.108991	0.615791	0.922681	0.502244	374.847	-0.317714	0.535695
ab0999	ETV6	ETV6	ETV6_HUMAN	P41212	10.0372	-0.191852	0.449688	0.88282	-0.756728	374.847	-0.690368	0.306664
ab1000	FINC	FN1	FINC_HUMAN	P02751	13.8205	-0.978974	1.57474e-07	3.74e-05	-5.34491	374.847	-1.33912	-0.618824
ab1001	CFLAR	CFLAR	CFLAR_HUMAN	O15519	8.24684	-0.129752	0.560598	0.913065	-0.582474	374.847	-0.56777	0.308265
ab1002	FOXP1	FOXP1	FOXP1_HUMAN	Q9H334	9.19801	-0.00804217	0.959232	0.997992	-0.051152	374.847	-0.317188	0.301104
ab1003	FUT8	FUT8	FUT8_HUMAN	Q9BYC5	10.4297	-0.274261	0.3326	0.859481	-0.970146	374.847	-0.830139	0.281617
ab1004	G3P	GAPDH	G3P_HUMAN	P04406	11.0677	-0.477826	0.00455136	0.0997797	-2.8544	374.847	-0.806985	-0.148666
ab1005	BGLR	GUSB	BGLR_HUMAN	P08236	10.7164	-0.265026	0.118589	0.645857	-1.56431	374.847	-0.59816	0.0681077
ab1006	IL4	IL4	IL4_HUMAN	P05112	11.2579	-0.185184	0.518962	0.905449	-0.645556	374.847	-0.749242	0.378873
ab1007	IL6	IL6	IL6_HUMAN	P05231	8.97676	0.00831767	0.975959	0.997992	0.0301558	374.847	-0.534037	0.550673
ab1008	IL10	IL10	IL10_HUMAN	P22301	10.2857	-0.214806	0.24323	0.850717	-1.16879	374.847	-0.576183	0.146572
ab1009	IL16	IL16	IL16_HUMAN	Q14005	10.9306	-0.224146	0.0751619	0.525028	-1.78443	374.847	-0.471139	0.0228462
ab1010	IRF4	IRF4	IRF4_HUMAN	Q15306	10.7708	0.120742	0.299359	0.859481	1.03925	374.847	-0.107708	0.349192
ab1011	LIMD1	LIMD1	LIMD1_HUMAN	Q9UGP4	10.2661	0.467701	0.0614358	0.469591	1.87597	374.847	-0.0225226	0.957925
ab1012	RBTN2	LMO2	RBTN2_HUMAN	P25791	11.6514	0.667016	0.00123508	0.0359181	3.25547	374.847	0.264136	1.0699
ab1013	LRMP	LRMP	LRMP_HUMAN	Q12912	10.6696	-0.101552	0.551924	0.912538	-0.595416	374.847	-0.436918	0.233815
ab1014	B2MG	B2M	B2MG_HUMAN	P61769	15.7332	0.190014	0.073644	0.523448	1.79384	374.847	-0.0182689	0.398297
ab1015	MYC	MYC	MYC_HUMAN	P01106	9.37741	0.00968686	0.945027	0.997992	0.0689992	374.847	-0.266366	0.285739
ab1016	NFKB1	NFKB1	NFKB1_HUMAN	P19838	9.70729	-0.311743	0.247174	0.850717	-1.15905	374.847	-0.840611	0.217125
ab1017	TNFL4	TNFSF4	TNFL4_HUMAN	P23510	11.4495	0.292592	0.399486	0.877012	0.843502	374.847	-0.389478	0.974661
ab1018	P53	TP53	P53_HUMAN	P04637	13.3644	-0.127587	0.573819	0.914009	-0.562931	374.847	-0.573249	0.318075
ab1019	PHAG1	PAG1	PHAG1_HUMAN	Q9NWQ8	9.29459	-0.149459	0.36561	0.862573	-0.905826	374.847	-0.473894	0.174977
ab1020	PD1L2	PDCD1LG2	PD1L2_HUMAN	Q9BQ51	13.4274	0.933787	0.00191886	0.0497158	3.12464	374.847	0.346162	1.52141
ab1021	P85A	PIK3R1	P85A_HUMAN	P27986	10.3591	0.130725	0.319968	0.859481	0.995844	374.847	-0.127394	0.388844
ab1022	PIM2	PIM2	PIM2_HUMAN	Q9P1W9	10.1874	0.161627	0.557176	0.913065	0.587568	374.847	-0.379263	0.702518
ab1023	MTF2	MTF2	MTF2_HUMAN	Q9Y483	9.88709	0.0586561	0.693373	0.93957	0.394586	374.847	-0.233641	0.350953
ab1024	PTEN	PTEN	PTEN_HUMAN	P60484	13.6211	0.745236	0.00121973	0.0359181	3.25912	374.847	0.295615	1.19486
ab1025	SPI1	SPI1	SPI1_HUMAN	P17947	12.3942	0.0640062	0.789656	0.9639	0.266948	374.847	-0.407457	0.53547
ab1026	SPRC	SPARC	SPRC_HUMAN	P09486	12.6572	0.824172	0.0695481	0.510856	1.82005	374.847	-0.0662298	1.71457
ab1027	S10A6	S100A6	S10A6_HUMAN	P06703	12.179	-0.132502	0.306401	0.859481	-1.0242	374.847	-0.386885	0.121882
ab1028	TNR9	TNFRSF9	TNR9_HUMAN	Q07011	12.0112	0.632721	0.0898163	0.581264	1.70077	374.847	-0.0987889	1.36423
ab1029	NEP	MME	NEP_HUMAN	P08473	10.4394	0.0894308	0.463948	0.888402	0.733113	374.847	-0.150435	0.329297
ab1030	MYD88	MYD88	MYD88_HUMAN	Q99836	11.8477	0.317668	0.0933639	0.596608	1.68219	374.847	-0.0536532	0.688988
ab1031	CAR11	CARD11	CAR11_HUMAN	Q9BXL7	10.6655	-0.176263	0.447987	0.88282	-0.759574	374.847	-0.632555	0.28003
ab1032	ING1	ING1	ING1_HUMAN	Q9UK53	15.6338	0.508881	0.0404113	0.369142	2.05665	374.847	0.022353	0.995408
ab1033	SLAF1	SLAMF1	SLAF1_HUMAN	Q13291	9.72911	-0.182386	0.407027	0.877012	-0.83007	374.847	-0.614431	0.249659
ab1034	SPA9	SERPINA9	SPA9_HUMAN	Q86WD7	14.0253	-0.102179	0.528216	0.905449	-0.63132	374.847	-0.420424	0.216067
ab1035	PGK1	PGK1	PGK1_HUMAN	P00558	10.5918	-0.315067	0.0940711	0.598443	-1.67856	374.847	-0.684145	0.0540113
ab1036	LY75	LY75	LY75_HUMAN	O60449	8.98112	-0.00328067	0.98764	0.997992	-0.015502	374.847	-0.419409	0.412848
ab1037	NEK6	NEK6	NEK6_HUMAN	Q9HC98	10.9633	-0.395566	0.00162503	0.0463133	-3.17451	374.847	-0.640582	-0.150549
ab1038	PTN1	PTPN1	PTN1_HUMAN	P18031	12.7021	-0.214625	0.283249	0.850717	-1.07459	374.847	-0.607352	0.178102
ab1039	CCND2	CCND2	CCND2_HUMAN	P30279	11.1682	0.220912	0.125406	0.664386	1.5359	374.847	-0.0619067	0.50373
ab1040	BMF	BMF	BMF_HUMAN	Q96LC9	10.0823	-0.195193	0.271751	0.850717	-1.10066	374.847	-0.543901	0.153516
ab1041	SLIP	NUGGC	SLIP_HUMAN	Q68CJ6	12.6974	0.99709	0.000256774	0.010164	3.69072	374.847	0.465869	1.52831
ab1042	STAT3	STAT3	STAT3_HUMAN	P40763	15.3269	0.537608	0.0169242	0.222483	2.39907	374.847	0.0969776	0.978239
ab1043	CDN1A	CDKN1A	CDN1A_HUMAN	P38936	13.8984	0.928302	0.000515067	0.0170691	3.50328	374.847	0.407268	1.44934
ab1044	TIE2	TEK	TIE2_HUMAN	Q02763	10.3105	-0.000665488	0.995949	0.998885	-0.0050812	374.847	-0.258195	0.256864
ab1045	SOCS1	SOCS1	SOCS1_HUMAN	O15524	10.4437	0.0836398	0.641619	0.923543	0.465814	374.847	-0.269424	0.436703
ab1046	PIM1	PIM1	PIM1_HUMAN	P11309	9.88941	0.108729	0.54171	0.908469	0.610788	374.847	-0.241303	0.45876
ab1047	RAG2	RAG2	RAG2_HUMAN	P55895	10.3684	-0.123219	0.398697	0.877012	-0.844915	374.847	-0.409978	0.16354
ab1048	IP3KB	ITPKB	IP3KB_HUMAN	P27987	10.5155	0.0909155	0.534152	0.907306	0.622256	374.847	-0.196375	0.378206
ab1049	DEND3	DENND3	DEND3_HUMAN	A2RUS2	11.2801	0.437871	0.0109394	0.183395	2.55738	374.847	0.101201	0.774541
ab1050	PDCD2	PDCD2	PDCD2_HUMAN	Q16342	10.6631	0.139784	0.395438	0.877012	0.850774	374.847	-0.183286	0.462854
ab1051	CCD50	CCDC50	CCD50_HUMAN	Q8IVM0	10.6761	0.327157	0.0159398	0.222178	2.42129	374.847	0.0614746	0.592839
ab1052	3BP5	SH3BP5	3BP5_HUMAN	O60239	9.12155	0.114208	0.423926	0.877012	0.800504	374.847	-0.166327	0.394743
ab1053	CSF2	CSF2	CSF2_HUMAN	P04141	9.09358	0.33943	0.0318006	0.322559	2.15497	374.847	0.0297152	0.649144
ab1054	PAX5	PAX5	PAX5_HUMAN	Q02548	10.0006	-0.20412	0.451013	0.88282	-0.754517	374.847	-0.736069	0.327829
ab1055	FGF1	FGF1	FGF1_HUMAN	P05230	11.7672	-0.332941	0.260938	0.850717	-1.12588	374.847	-0.914412	0.248531
ab1056	KLK11	KLK11	KLK11_HUMAN	Q9UBX7	9.69343	0.0993595	0.665423	0.931143	0.43278	374.847	-0.352075	0.550794
ab1058	BRAF	BRAF	BRAF_HUMAN	P15056	10.3314	-0.210349	0.306665	0.859481	-1.02364	374.847	-0.61441	0.193711
ab1059	CXCR5	CXCR5	CXCR5_HUMAN	P32302	14.8728	1.24561	1.00712e-05	0.000956763	4.47674	374.847	0.698504	1.79272
ab1061	MMP14	MMP14	MMP14_HUMAN	P50281	9.41205	0.18042	0.320109	0.859481	0.995554	374.847	-0.175926	0.536767
ab1062	S100P	S100P	S100P_HUMAN	P25815	13.4798	0.60742	0.0727755	0.521131	1.7993	374.847	-0.0563815	1.27122
ab1063	IFI6	IFI6	IFI6_HUMAN	P09912	11.8042	0.0857408	0.584139	0.918438	0.547823	374.847	-0.22201	0.393492
ab1064	BCL3	BCL3	BCL3_HUMAN	P20749	12.3336	0.465347	0.0083249	0.154065	2.65268	374.847	0.120407	0.810288
ab1065	IFI27	IFI27	IFI27_HUMAN	P40305	12.5068	0.540042	0.0445533	0.398519	2.01562	374.847	0.0132098	1.06687
ab1066	TOP2A	TOP2A	TOP2A_HUMAN	P11388	9.52257	0.0622963	0.773719	0.956244	0.287721	374.847	-0.363442	0.488035
ab1067	MYBB	MYBL2	MYBB_HUMAN	P10244	9.60674	-0.106002	0.726071	0.943164	-0.35062	374.847	-0.700475	0.48847
ab1068	DMB	HLA-DMB	DMB_HUMAN	P28068	13.5785	0.96306	0.00071192	0.0230565	3.41328	374.847	0.408264	1.51786
ab1069	NEK2	NEK2	NEK2_HUMAN	P51955	11.2395	-0.108621	0.449999	0.88282	-0.756208	374.847	-0.391062	0.173819
ab1070	MPIP2	CDC25B	MPIP2_HUMAN	P30305	14.9115	1.05926	1.67661e-05	0.001382	4.3608	374.847	0.581633	1.53689
ab1071	AURKB	AURKB	AURKB_HUMAN	Q96GD4	10.7415	-0.179684	0.47091	0.888402	-0.72173	374.847	-0.669224	0.309856
ab1072	PLK1	PLK1	PLK1_HUMAN	P53350	10.5413	-0.0332919	0.852728	0.975015	-0.185767	374.847	-0.385681	0.319097
ab1073	GSTM3	GSTM3	GSTM3_HUMAN	P21266	11.3583	0.270596	0.1199	0.649651	1.55875	374.847	-0.0707532	0.611946
ab1074	GBRB1	GABRB1	GBRB1_HUMAN	P18505	9.60693	0.0646663	0.819638	0.970437	0.228171	374.847	-0.492609	0.621942
ab1075	TMOD3	TMOD3	TMOD3_HUMAN	Q9NYL9	11.239	0.273734	0.225905	0.83174	1.21297	374.847	-0.170009	0.717476
ab1076	HPRT	HPRT1	HPRT_HUMAN	P00492	9.38145	-0.111075	0.426671	0.877012	-0.795767	374.847	-0.385539	0.163388
ab1077	MARK4	MARK4	MARK4_HUMAN	Q96L34	8.8536	-0.00220567	0.985143	0.997992	-0.0186344	374.847	-0.234949	0.230537
ab1078	TPM2	TPM2	TPM2_HUMAN	P07951	10.8362	0.042897	0.83561	0.970437	0.207657	374.847	-0.363296	0.44909
ab1079	FPR1	FPR1	FPR1_HUMAN	P21462	12.6319	-0.205925	0.149984	0.714809	-1.44254	374.847	-0.486619	0.074769
ab1080	VDR	VDR	VDR_HUMAN	P11473	11.3174	-0.00898108	0.946384	0.997992	-0.0672932	374.847	-0.271409	0.253447
ab1081	HMGA1	HMGA1	HMGA1_HUMAN	P17096	10.1125	-0.185469	0.440698	0.880777	-0.771836	374.847	-0.657967	0.287028
ab1082	LYAM2	SELE	LYAM2_HUMAN	P16581	10.0522	-0.0250132	0.820115	0.970437	-0.227557	374.847	-0.241152	0.191126
ab1083	TNFB	LTA	TNFB_HUMAN	P01374	9.52895	0.037526	0.79461	0.964392	0.260514	374.847	-0.245714	0.320766
ab1084	TR13C	TNFRSF13C	TR13C_HUMAN	Q96RJ3	10.296	-0.233684	0.238061	0.850717	-1.18173	374.847	-0.622518	0.155149
ab1085	A4	APP	A4_HUMAN	P05067	11.973	-0.223124	0.157817	0.738816	-1.41528	374.847	-0.533122	0.086873
ab1086	TNF13	TNFSF13	TNF13_HUMAN	O75888	10.1324	0.149657	0.545579	0.908469	0.604949	374.847	-0.336785	0.636099
ab1087	MUC1	MUC1	MUC1_HUMAN	P15941	13.8556	1.74319	5.08102e-07	0.000103435	5.11246	374.847	1.07274	2.41364
ab1088	IL12A	IL12A	IL12A_HUMAN	P29459	9.62345	-0.106182	0.458956	0.888402	-0.741333	374.847	-0.38782	0.175456
ab1089	IFNG	IFNG	IFNG_HUMAN	P01579	12.0237	-0.249861	0.132321	0.685665	-1.5083	374.847	-0.575596	0.0758741
ab1090	VCAM1	VCAM1	VCAM1_HUMAN	P19320	10.4393	0.165721	0.159279	0.738816	1.4103	374.847	-0.0653351	0.396777
ab1091	GSTP1	GSTP1	GSTP1_HUMAN	P09211	9.97711	0.119426	0.361233	0.859481	0.914136	374.847	-0.13746	0.376312
ab1092	BRCA1	BRCA1	BRCA1_HUMAN	P38398	10.7566	-0.0577905	0.56182	0.913065	-0.580658	374.847	-0.253489	0.137908
ab1093	DAPK1	DAPK1	DAPK1_HUMAN	P53355	11.2387	0.312801	0.0142327	0.21349	2.46285	374.847	0.0630637	0.562538
ab1094	DKK1	DKK1	DKK1_HUMAN	O94907	10.1808	0.164978	0.251989	0.850717	1.1473	374.847	-0.117771	0.447726
ab1095	TIMP3	TIMP3	TIMP3_HUMAN	P35625	10.1911	-0.0775428	0.534404	0.907306	-0.621872	374.847	-0.322727	0.167642
ab1096	CASP3	CASP3	CASP3_HUMAN	P42574	11.4206	-0.0365175	0.875184	0.975015	-0.157185	374.847	-0.493334	0.420299
ab1097	CASP8	CASP8	CASP8_HUMAN	Q14790	10.936	-0.21534	0.381931	0.870937	-0.875374	374.847	-0.69905	0.268369
ab1098	CASP3	CASP3	CASP3_HUMAN	P42574	11.9407	0.644213	0.0053127	0.111332	2.80383	374.847	0.192429	1.096
ab1099	CASP9	CASP9	CASP9_HUMAN	P55211	11.8306	0.00132316	0.997483	0.998885	0.00315634	374.847	-0.822971	0.825617
ab1100	CFLAR	CFLAR	CFLAR_HUMAN	O15519	9.15668	-0.127855	0.477466	0.889728	-0.711097	374.847	-0.481399	0.225688
ab1101	CFLAR	CFLAR	CFLAR_HUMAN	O15519	11.4156	-0.339397	0.0300523	0.314938	-2.17769	374.847	-0.64585	-0.0329431
ab1102	ACTB	ACTB	ACTB_HUMAN	P60709	11.0986	-0.0383949	0.754842	0.948544	-0.31249	374.847	-0.27999	0.203201
ab1103	ACTN1	ACTN1	ACTN1_HUMAN	P12814	9.8233	0.122252	0.308451	0.859481	1.01986	374.847	-0.113452	0.357956
ab1104	NFAC4	NFATC4	NFAC4_HUMAN	Q14934	9.5072	-0.253732	0.419004	0.877012	-0.809043	374.847	-0.870406	0.362942
ab1105	YBOX1	YBX1	YBOX1_HUMAN	P67809	11.4457	0.14446	0.35692	0.859481	0.922388	374.847	-0.163495	0.452415
ab1106	AKT3	AKT3	AKT3_HUMAN	Q9Y243	13.7481	0.404292	0.181554	0.775996	1.33847	374.847	-0.189643	0.998227
ab1107	JUN	JUN	JUN_HUMAN	P05412	10.3646	-0.24281	0.276546	0.850717	-1.0897	374.847	-0.680951	0.195331
ab1108	LEG4	LGALS4	LEG4_HUMAN	P56470	15.1685	0.941616	0.00190246	0.0497158	3.12723	374.847	0.349555	1.53368
ab1109	ETS1	ETS1	ETS1_HUMAN	P14921	10.4081	-0.149383	0.476733	0.889728	-0.712282	374.847	-0.561768	0.263001
ab1110	5NTD	NT5E	5NTD_HUMAN	P21589	10.1522	0.165354	0.252594	0.850717	1.14584	374.847	-0.118402	0.44911
ab1111	ENTP1	ENTPD1	ENTP1_HUMAN	P49961	10.8594	0.0793761	0.669769	0.931143	0.426801	374.847	-0.286317	0.44507
ab1112	AA2AR	ADORA2A	AA2AR_HUMAN	P29274	14.0333	-0.0755356	0.568502	0.914009	-0.570764	374.847	-0.33576	0.184689
ab1113	cyclic AMP	NA	NA	NA	9.80732	0.105034	0.394602	0.877012	0.852282	374.847	-0.137292	0.347361
ab1114	CREB1	CREB1	CREB1_HUMAN	P16220	12.9115	-0.297776	0.0976804	0.607837	-1.66035	374.847	-0.650426	0.0548732
ab1115	IL2	IL2	IL2_HUMAN	P60568	14.8785	1.02559	0.000253375	0.010164	3.69424	374.847	0.479703	1.57147
ab1116	UBP4	USP4	UBP4_HUMAN	Q13107	11.2217	-0.0622997	0.759013	0.951269	-0.307002	374.847	-0.461323	0.336723
ab1117	CTLA4	CTLA4	CTLA4_HUMAN	P16410	12.8463	-0.322479	0.361437	0.859481	-0.913747	374.847	-1.01643	0.37147
ab1118	DDB1	DDB1	DDB1_HUMAN	Q16531	10.7385	0.0105436	0.962831	0.997992	0.0466322	374.847	-0.434042	0.45513
ab1119	DDB2	DDB2	DDB2_HUMAN	Q92466	9.91162	-0.251143	0.370907	0.864251	-0.895851	374.847	-0.80238	0.300094
ab1120	ATM	ATM	ATM_HUMAN	Q13315	15.157	0.286182	0.185623	0.775996	1.32607	374.847	-0.138172	0.710536
ab1121	NBN	NBN	NBN_HUMAN	O60934	10.2866	0.0604613	0.586512	0.918438	0.544367	374.847	-0.157931	0.278854
ab1122	XRCC1	XRCC1	XRCC1_HUMAN	P18887	10.7974	0.169535	0.280427	0.850717	1.08092	374.847	-0.138868	0.477938
ab1123	CHK2	CHEK2	CHK2_HUMAN	O96017	10.6849	0.16826	0.7246	0.943164	0.352582	374.847	-0.770108	1.10663
ab1124	PRKDC	PRKDC	PRKDC_HUMAN	P78527	10.5886	-0.0523742	0.75396	0.948544	-0.313652	374.847	-0.380713	0.275964
ab1125	PARP1	PARP1	PARP1_HUMAN	P09874	10.9193	0.0205082	0.872488	0.975015	0.160609	374.847	-0.23057	0.271586
ab1126	ATR	ATR	ATR_HUMAN	Q13535	10.8677	-0.0721324	0.770408	0.95613	-0.292052	374.847	-0.557781	0.413517
ab1127	SP1	SP1	SP1_HUMAN	P08047	11.7294	0.243583	0.0546175	0.44529	1.92794	374.847	-0.00484794	0.492014
ab1128	DNMT1	DNMT1	DNMT1_HUMAN	P26358	11.9128	-0.0655966	0.627384	0.922681	-0.485812	374.847	-0.331097	0.199904
ab1129	S100B	S100B	S100B_HUMAN	P04271	13.0799	-0.0502653	0.753415	0.948544	-0.31437	374.847	-0.364664	0.264133
ab1130	CD276	CD276	CD276_HUMAN	Q5ZPR3	10.4234	-0.111365	0.647917	0.925366	-0.457026	374.847	-0.590503	0.367773
ab1131	VTCN1	VTCN1	VTCN1_HUMAN	Q7Z7D3	10.9949	0.115164	0.426718	0.877012	0.795686	374.847	-0.169431	0.399759
ab1132	BTLA	BTLA	BTLA_HUMAN	Q7Z6A9	14.5933	1.14801	0.000470162	0.0159519	3.52831	374.847	0.508227	1.78779
ab1133	I23O1	IDO1	I23O1_HUMAN	P14902	10.69	-0.00971851	0.982164	0.997992	-0.0223704	374.847	-0.863955	0.844518
ab1134	KI2L2	KIR2DL2	KI2L2_HUMAN	P43627	11.1918	-0.0574441	0.640373	0.922681	-0.467557	374.847	-0.299025	0.184137
ab1135	HAVR2	HAVCR2	HAVR2_HUMAN	Q8TDQ0	12.6626	-0.440013	0.305342	0.859481	-1.02645	374.847	-1.28292	0.402897
ab1136	VISTA	VSIR	VISTA_HUMAN	Q9H7M9	10.2795	-0.121008	0.576812	0.914009	-0.558535	374.847	-0.547014	0.304998
ab1137	TNR4	TNFRSF4	TNR4_HUMAN	P43489	10.4307	0.0318934	0.814581	0.968425	0.234686	374.847	-0.235325	0.299111
ab1138	TNR18	TNFRSF18	TNR18_HUMAN	Q9Y5U5	10.2198	-0.0920149	0.610925	0.922681	-0.509182	374.847	-0.44735	0.26332
ab1139	ICOS	ICOS	ICOS_HUMAN	Q9Y6W8	8.44611	0.12148	0.431136	0.877012	0.7881	374.847	-0.181612	0.424572
ab1140	RASK	KRAS	RASK_HUMAN	P01116	10.8332	-0.0155145	0.926657	0.995091	-0.0921142	374.847	-0.346693	0.315664
ab1141	P2RX1	P2RX1	P2RX1_HUMAN	P51575	10.557	0.148572	0.674872	0.933357	0.4198	374.847	-0.547327	0.844471
ab1142	P2RX5	P2RX5	P2RX5_HUMAN	Q93086	10.4749	0.14728	0.478749	0.889728	0.709026	374.847	-0.261165	0.555724
ab1143	P2RY1	P2RY1	P2RY1_HUMAN	P47900	10.0767	-0.11556	0.643649	0.925136	-0.462978	374.847	-0.606356	0.375236
ab1145	FABPI	FABP2	FABPI_HUMAN	P12104	12.3973	0.664265	0.071227	0.514362	1.80916	374.847	-0.0577011	1.38623
ab1146	BECN1	BECN1	BECN1_HUMAN	Q14457	10.4544	0.0688065	0.573333	0.914009	0.563645	374.847	-0.171229	0.308842
ab1147	ESM1	ESM1	ESM1_HUMAN	Q9NQ30	11.0006	-0.0170974	0.938774	0.997992	-0.0768621	374.847	-0.45449	0.420295
ab1148	JAK1	JAK1	JAK1_HUMAN	P23458	13.4993	-0.230826	0.141452	0.70448	-1.47351	374.847	-0.538848	0.0771971
ab1149	JAK3	JAK3	JAK3_HUMAN	P52333	12.49	0.126845	0.598411	0.921876	0.527137	374.847	-0.346308	0.599997
ab1150	STA5A	STAT5A	STA5A_HUMAN	P42229	11.5584	0.374467	0.128786	0.674705	1.52227	374.847	-0.109233	0.858168
ab1151	STAT1	STAT1	STAT1_HUMAN	P42224	10.6372	-0.104931	0.367408	0.863633	-0.90243	374.847	-0.333565	0.123704
ab1152	STAT4	STAT4	STAT4_HUMAN	Q14765	10.3207	0.0469631	0.833942	0.970437	0.209794	374.847	-0.393202	0.487128
ab1153	MTOR	MTOR	MTOR_HUMAN	P42345	14.3124	1.08926	3.9107e-05	0.00273965	4.16235	374.847	0.574687	1.60382
ab1154	CP2D6	CYP2D6	CP2D6_HUMAN	P10635	9.6362	0.207257	0.169757	0.753595	1.37563	374.847	-0.0889938	0.503507
ab1155	ZN658	ZNF658	ZN658_HUMAN	Q5TYW1	11.7191	0.34027	0.0243718	0.277838	2.26036	374.847	0.0442657	0.636274
ab1156	CP24A	CYP24A1	CP24A_HUMAN	Q07973	11.5352	0.24282	0.149298	0.713927	1.44498	374.847	-0.0876063	0.573246
ab1157	CDN2A	CDKN2A	CDN2A_HUMAN	P42771	11.0409	-0.363297	0.142304	0.70448	-1.47036	374.847	-0.849134	0.122541
ab1158	CLD1	CLDN1	CLD1_HUMAN	O95832	11.1658	0.088143	0.574669	0.914009	0.56168	374.847	-0.220425	0.396711
ab1159	CLD3	CLDN3	CLD3_HUMAN	O15551	14.0573	0.117601	0.528031	0.905449	0.631603	374.847	-0.248516	0.483718
ab1160	EGF	EGF	EGF_HUMAN	P01133	9.55819	0.129704	0.448488	0.88282	0.758734	374.847	-0.206434	0.465843
ab1161	MMP9	MMP9	MMP9_HUMAN	P14780	12.848	0.736374	0.00439173	0.0977845	2.86598	374.847	0.231156	1.24159
ab1162	SOX9	SOX9	SOX9_HUMAN	P48436	11.2044	-0.319453	0.125517	0.664386	-1.53545	374.847	-0.728549	0.089642
ab1163	TSN8	TSPAN8	TSN8_HUMAN	P19075	11.3153	-0.170194	0.289806	0.855019	-1.06005	374.847	-0.485893	0.145504
ab1164	VIME	VIM	VIME_HUMAN	P08670	12.3149	0.198778	0.494932	0.902271	0.683154	374.847	-0.373362	0.770919
ab1165	VTNC	VTN	VTNC_HUMAN	P04004	12.2558	0.551585	0.000337155	0.0117182	3.61834	374.847	0.251837	0.851333
ab1166	CXL13	CXCL13	CXL13_HUMAN	O43927	8.94384	-0.159335	0.501934	0.903695	-0.672101	374.847	-0.625488	0.306819
ab1167	CXL16	CXCL16	CXL16_HUMAN	Q9H2A7	11.1422	0.148652	0.350894	0.859481	0.934022	374.847	-0.164292	0.461595
ab1168	CCL2	CCL2	CCL2_HUMAN	P13500	10.9175	-0.105419	0.340166	0.859481	-0.955054	374.847	-0.322462	0.111623
ab1169	OCLN	OCLN	OCLN_HUMAN	Q16625	10.1527	0.0679133	0.752282	0.948544	0.315863	374.847	-0.35486	0.490687
ab1170	TSP3	THBS3	TSP3_HUMAN	P49746	10.6608	-0.382357	0.104867	0.632008	-1.62564	374.847	-0.844842	0.0801284
ab1171	TNFL8	TNFSF8	TNFL8_HUMAN	P32971	9.20086	0.0166559	0.916328	0.991501	0.105131	374.847	-0.294869	0.328181
ab1172	CATB	CTSB	CATB_HUMAN	P07858	11.9905	1.02235	0.00575943	0.115594	2.77714	374.847	0.298489	1.74621
ab1173	FOS	FOS	FOS_HUMAN	P01100	9.93798	-0.167124	0.653894	0.927019	-0.448718	374.847	-0.899475	0.565226
ab1174	PHB	PHB	PHB_HUMAN	P35232	10.3025	0.0891009	0.639287	0.922681	0.469077	374.847	-0.284399	0.462601
ab1175	RB	RB1	RB_HUMAN	P06400	10.2688	-0.0983775	0.425976	0.877012	-0.796965	374.847	-0.341099	0.144345
ab1176	SOS2	SOS2	SOS2_HUMAN	Q07890	11.5393	-0.116901	0.690914	0.93957	-0.397923	374.847	-0.694562	0.46076
ab1177	UROK	PLAU	UROK_HUMAN	P00749	9.3062	-0.00759252	0.96742	0.997992	-0.0408715	374.847	-0.372865	0.35768
ab1178	VEGFC	VEGFC	VEGFC_HUMAN	P49767	10.5779	0.192257	0.4818	0.890487	0.704112	374.847	-0.344642	0.729156
ab1179	TF	F3	TF_HUMAN	P13726	10.8828	-0.299043	0.0581621	0.467139	-1.90029	374.847	-0.608476	0.0103899
ab1180	MPIP3	CDC25C	MPIP3_HUMAN	P30307	9.87832	0.127361	0.393863	0.877012	0.853616	374.847	-0.166016	0.420738
ab1181	KLK3	KLK3	KLK3_HUMAN	P07288	13.4345	-0.0548113	0.703746	0.941904	-0.380559	374.847	-0.338016	0.228393
ab1182	CADH1	CDH1	CADH1_HUMAN	P12830	14.1462	1.03611	0.000135336	0.00627781	3.85653	374.847	0.507832	1.56438
ab1183	CTNB1	CTNNB1	CTNB1_HUMAN	P35222	13.9922	0.433292	0.173518	0.760811	1.36358	374.847	-0.191525	1.05811
ab1184	CAMP	CAMP	CAMP_HUMAN	P49913	11.925	-0.378854	0.01403	0.212938	-2.46807	374.847	-0.680688	-0.077021
ab1185	CP27B	CYP27B1	CP27B_HUMAN	O15528	11.5896	0.354105	0.0469846	0.408103	1.99301	374.847	0.00474396	0.703466
ab1186	CDC5L	CDC5L	CDC5L_HUMAN	Q99459	10.8526	0.144138	0.308246	0.859481	1.0203	374.847	-0.133644	0.42192
ab1187	CTNA1	CTNNA1	CTNA1_HUMAN	P35221	11.5278	0.25959	0.118084	0.645857	1.56646	374.847	-0.0662618	0.585442
ab1188	ZKSC1	ZKSCAN1	ZKSC1_HUMAN	P17029	9.40077	-0.119231	0.472668	0.888402	-0.718872	374.847	-0.44536	0.206898
ab1189	MLH3	MLH3	MLH3_HUMAN	Q9UHC1	11.3338	0.530151	0.0638267	0.481233	1.85889	374.847	-0.0306377	1.09094
ab1190	APBA1	APBA1	APBA1_HUMAN	Q02410	9.00494	-0.248892	0.089964	0.581264	-1.69998	374.847	-0.536778	0.0389933
ab1191	MED27	MED27	MED27_HUMAN	Q6P2C8	12.0209	0.439991	0.0184228	0.235271	2.36736	374.847	0.074537	0.805446
ab1192	SPS1	SEPHS1	SPS1_HUMAN	P49903	12.1464	0.543055	0.0339116	0.328857	2.12893	374.847	0.0414807	1.04463
ab1193	CING	CGN	CING_HUMAN	Q9P2M7	10.6933	0.173786	0.318129	0.859481	0.999641	374.847	-0.168054	0.515625
ab1194	HPT	HP	HPT_HUMAN	P00738	15.9867	-0.13427	0.0150271	0.222178	-2.44299	374.847	-0.242342	-0.0261987
ab1195	PRAF3	ARL6IP5	PRAF3_HUMAN	O75915	11.1748	0.218291	0.240214	0.850717	1.17632	374.847	-0.146601	0.583183
ab1196	CISY	CS	CISY_HUMAN	O75390	10.846	0.0340897	0.79804	0.964552	0.256066	374.847	-0.227683	0.295862
ab1197	ZO2	TJP2	ZO2_HUMAN	Q9UDY2	11.2153	0.181554	0.114287	0.641005	1.5829	374.847	-0.0439758	0.407084
ab1198	LMNB1	LMNB1	LMNB1_HUMAN	P20700	10.2709	-0.0320528	0.837093	0.970437	-0.205756	374.847	-0.338367	0.274261
ab1199	FILA	FLG	FILA_HUMAN	P20930	10.3724	0.161321	0.309895	0.859481	1.01682	374.847	-0.15064	0.473282
ab1200	TSN6	TSPAN6	TSN6_HUMAN	O43657	10.3494	0.187006	0.232596	0.845533	1.19563	374.847	-0.12054	0.494553
ab1201	DKK2	DKK2	DKK2_HUMAN	Q9UBU2	10.5705	0.20586	0.200508	0.782805	1.28236	374.847	-0.109796	0.521517
ab1202	EF1G	EEF1G	EF1G_HUMAN	P26641	10.845	0.222444	0.372864	0.865865	0.892188	374.847	-0.267805	0.712693
ab1204	CATD	CTSD	CATD_HUMAN	P07339	10.3075	0.128105	0.23894	0.850717	1.17952	374.847	-0.0854523	0.341662
ab1205	CATL1	CTSL	CATL1_HUMAN	P07711	11.4696	0.37366	0.00301617	0.0726613	2.98558	374.847	0.127566	0.619753
ab1208	IRF4	IRF4	IRF4_HUMAN	Q15306	10.2284	-0.114029	0.545719	0.908469	-0.604738	374.847	-0.484795	0.256737
ab1209	CFAB_Ba [26-259]	CFB	NA	P00751	11.8227	0.082742	0.636895	0.922681	0.47243	374.847	-0.261641	0.427125
ab1210	CFAB_Bb [260-764]	CFB	NA	P00751	10.1897	0.113322	0.574778	0.914009	0.561521	374.847	-0.283505	0.510149
ab1211	inactivated C3b	C3	NA	P01024	12.4329	-0.00488782	0.976739	0.997992	-0.0291766	374.847	-0.334295	0.324519
ab1212	IL34	IL34	IL34_HUMAN	Q6ZMJ4	9.96126	0.154296	0.330651	0.859481	0.974069	374.847	-0.157175	0.465767
ab1213	IL33_MOUSE	Il33	IL33_MOUSE	Q8BVZ5	11.6049	-0.246408	0.279995	0.850717	-1.08189	374.847	-0.694249	0.201432
ab1215	HMGB1	HMGB1	HMGB1_HUMAN	P09429	13.9125	0.675039	0.0860145	0.578843	1.72134	374.847	-0.096069	1.44615
ab1216	CO2	C2	CO2_HUMAN	P06681	14.7077	0.115231	0.422621	0.877012	0.802762	374.847	-0.16702	0.397482
ab1217	CFAB	CFB	CFAB_HUMAN	P00751	15.6702	0.000332678	0.997174	0.998885	0.0035441	374.847	-0.184241	0.184906
ab1218	C3a anaphylatoxin	C3	NA	P01024	15.9316	-0.122506	0.378862	0.867973	-0.881037	374.847	-0.395917	0.150905
ab1219	CFAD	CFD	CFAD_HUMAN	P00746	14.9425	0.485493	0.0789939	0.543799	1.76135	374.847	-0.0564944	1.02748
ab1220	CFAD_MOUSE	Cfd	CFAD_MOUSE	P03953	10.3927	-0.0876328	0.631713	0.922681	-0.47971	374.847	-0.446836	0.27157
ab1221	IL19	IL19	IL19_HUMAN	Q9UHD0	11.6591	0.356873	0.266377	0.850717	1.1131	374.847	-0.273547	0.987292
ab1222	TNF10	TNFSF10	TNF10_HUMAN	P50591	10.0031	-0.090346	0.541069	0.908469	-0.611758	374.847	-0.380736	0.200044
ab1223	TNF10_MOUSE	Tnfsf10	TNF10_MOUSE	P50592	10.2762	0.163879	0.281476	0.850717	1.07856	374.847	-0.134886	0.462643
ab1225	2A5D	PPP2R5D	2A5D_HUMAN	Q14738	13.7361	0.794535	0.00197829	0.0503404	3.11542	374.847	0.29306	1.29601
ab1226	ANXA1	ANXA1	ANXA1_HUMAN	P04083	9.19297	-0.0560257	0.692909	0.93957	-0.395215	374.847	-0.33477	0.222719
ab1227	APC	APC	APC_HUMAN	P25054	10.4037	-0.203574	0.361956	0.859481	-0.912758	374.847	-0.642124	0.234976
ab1228	B2CL2	BCL2L2	B2CL2_HUMAN	Q92843	11.2888	0.265746	0.0583513	0.467139	1.89885	374.847	-0.00944094	0.540932
ab1229	BID	BID	BID_HUMAN	P55957	10.5336	-0.21018	0.258549	0.850717	-1.13155	374.847	-0.575414	0.155055
ab1230	CAD13	CDH13	CAD13_HUMAN	P55290	10.4798	0.25268	0.285324	0.850717	1.06996	374.847	-0.211679	0.717039
ab1231	CADH5	CDH5	CADH5_HUMAN	P33151	11.8965	1.13597	0.000216384	0.00911408	3.73562	374.847	0.538032	1.73391
ab1232	CADM1	CADM1	CADM1_HUMAN	Q9BY67	10.7269	-0.125545	0.382417	0.870937	-0.87448	374.847	-0.40784	0.156749
ab1233	CCNB1	CCNB1	CCNB1_HUMAN	P14635	9.93963	-0.215582	0.330259	0.859481	-0.974859	374.847	-0.650414	0.219251
ab1234	CD28	CD28	CD28_HUMAN	P10747	10.6801	-0.481217	0.000306341	0.0110893	-3.64394	374.847	-0.740887	-0.221547
ab1235	CD302	CD302	CD302_HUMAN	Q8IX05	10.5895	-0.0841694	0.719144	0.943164	-0.359874	374.847	-0.544062	0.375723
ab1236	CDK4	CDK4	CDK4_HUMAN	P11802	10.5932	-0.16084	0.446462	0.88282	-0.76213	374.847	-0.57581	0.25413
ab1237	CH60	HSPD1	CH60_HUMAN	P10809	11.8266	-0.141321	0.661752	0.929977	-0.437844	374.847	-0.775979	0.493337
ab1238	CNN2	CNN2	CNN2_HUMAN	Q99439	10.3607	-0.0650414	0.621208	0.922681	-0.49455	374.847	-0.323644	0.193561
ab1239	CP1B1	CYP1B1	CP1B1_HUMAN	Q16678	11.1563	0.25303	0.117432	0.645857	1.56926	374.847	-0.0640219	0.570082
ab1240	CYTA	CSTA	CYTA_HUMAN	P01040	10.5719	-0.222774	0.118747	0.645857	-1.56364	374.847	-0.502919	0.0573703
ab1241	CYTB	CSTB	CYTB_HUMAN	P04080	10.5684	0.388394	0.014033	0.212938	2.46799	374.847	0.0789507	0.697838
ab1242	DLX4	DLX4	DLX4_HUMAN	Q92988	10.9086	0.260108	0.105387	0.632008	1.6232	374.847	-0.0549812	0.575197
ab1243	EDN1	EDN1	EDN1_HUMAN	P05305	14.1447	0.616662	0.104629	0.632008	1.62676	374.847	-0.128716	1.36204
ab1244	EIF3B	EIF3B	EIF3B_HUMAN	P55884	10.4829	0.144334	0.396811	0.877012	0.848303	374.847	-0.190223	0.478892
ab1245	EIF3I	EIF3I	EIF3I_HUMAN	Q13347	13.5295	-0.154172	0.496534	0.90304	-0.680617	374.847	-0.599578	0.291233
ab1246	FABP5	FABP5	FABP5_HUMAN	Q01469	10.5354	0.0546919	0.704611	0.941904	0.379393	374.847	-0.228764	0.338148
ab1247	FABPL	FABP1	FABPL_HUMAN	P07148	12.994	-0.432956	0.00787076	0.149544	-2.67193	374.847	-0.751575	-0.114337
ab1248	FAF1	FAF1	FAF1_HUMAN	Q9UNN5	10.4575	1.11416	0.0152568	0.222178	2.43742	374.847	0.215345	2.01297
ab1249	FRAT1	FRAT1	FRAT1_HUMAN	Q92837	11.8036	0.311602	0.044746	0.398519	2.01379	374.847	0.00734593	0.615857
ab1250	G6PT1	SLC37A4	G6PT1_HUMAN	O43826	10.6287	0.120262	0.675292	0.933357	0.419224	374.847	-0.443811	0.684336
ab1252	GSTM1	GSTM1	GSTM1_HUMAN	P09488	10.02	0.139429	0.415254	0.877012	0.815587	374.847	-0.196722	0.47558
ab1253	GSTM4	GSTM4	GSTM4_HUMAN	Q03013	13.2839	-0.173178	0.24071	0.850717	-1.17508	374.847	-0.462965	0.116609
ab1254	HMGN2	HMGN2	HMGN2_HUMAN	P05204	11.8606	0.340717	0.203354	0.787443	1.27428	374.847	-0.185036	0.86647
ab1255	IFM2/3	IFITM2	NA	Q01629	10.5725	-0.131357	0.51241	0.905449	-0.655714	374.847	-0.525261	0.262548
ab1256	IRF2	IRF2	IRF2_HUMAN	P14316	10.3469	-0.182655	0.270371	0.850717	-1.10384	374.847	-0.508026	0.142716
ab1257	ITAE	ITGAE	ITAE_HUMAN	P38570	9.76797	-0.247903	0.473191	0.888402	-0.718022	374.847	-0.92679	0.430983
ab1258	ITB3	ITGB3	ITB3_HUMAN	P05106	11.5398	-0.33476	0.0402169	0.369142	-2.05867	374.847	-0.654503	-0.0150175
ab1259	ITCH	ITCH	ITCH_HUMAN	Q96J02	11.5103	0.320048	0.0653952	0.490464	1.84796	374.847	-0.0204969	0.660592
ab1260	KPCG	PRKCG	KPCG_HUMAN	P05129	10.4497	-0.188833	0.414134	0.877012	-0.817549	374.847	-0.643002	0.265335
ab1261	MAGA4	MAGEA4	MAGA4_HUMAN	P43358	13.2912	-0.0372525	0.887225	0.979315	-0.141913	374.847	-0.553415	0.47891
ab1262	MK03	MAPK3	MK03_HUMAN	P27361	10.3376	0.140779	0.412477	0.877012	0.820456	374.847	-0.196613	0.478172
ab1263	MK03	MAPK3	MK03_HUMAN	P27361	10.7562	0.676006	0.10315	0.629529	1.63375	374.847	-0.137605	1.48962
ab1264	MK14	MAPK14	MK14_HUMAN	Q16539	10.7178	0.296895	0.169228	0.753593	1.37734	374.847	-0.126956	0.720747
ab1265	MP2K4	MAP2K4	MP2K4_HUMAN	P45985	10.8111	0.161908	0.634534	0.922681	0.475744	374.847	-0.507278	0.831094
ab1266	MRPP3	KIAA0391	MRPP3_HUMAN	O15091	10.923	-0.00236739	0.988887	0.997992	-0.0139376	374.847	-0.336358	0.331623
ab1268	MX2	MX2	MX2_HUMAN	P20592	11.1586	0.237877	0.284545	0.850717	1.0717	374.847	-0.19857	0.674323
ab1269	NCOR1	NCOR1	NCOR1_HUMAN	O75376	10.485	-0.199966	0.329157	0.859481	-0.977085	374.847	-0.602382	0.202451
ab1270	NDKA	NME1	NDKA_HUMAN	P15531	11.7694	-0.0882461	0.631174	0.922681	-0.48047	374.847	-0.449392	0.272899
ab1271	NEDD4	NEDD4	NEDD4_HUMAN	P46934	9.8398	0.0879293	0.608461	0.922681	0.512703	374.847	-0.249296	0.425155
ab1272	NOS2	NOS2	NOS2_HUMAN	P35228	9.72944	-0.0452624	0.719046	0.943164	-0.360005	374.847	-0.292481	0.201957
ab1273	PAX2	PAX2	PAX2_HUMAN	Q02962	10.4614	-0.174827	0.420336	0.877012	-0.806725	374.847	-0.600951	0.251297
ab1274	PCH2	TRIP13	PCH2_HUMAN	Q15645	10.2935	-0.341451	0.159782	0.738816	-1.4086	374.847	-0.818093	0.135191
ab1275	PO2F2	POU2F2	PO2F2_HUMAN	P09086	10.2481	0.0995208	0.714847	0.943164	0.365631	374.847	-0.435689	0.634731
ab1276	PO5F1	POU5F1	PO5F1_HUMAN	Q01860	10.107	-0.23274	0.303984	0.859481	-1.02934	374.847	-0.677335	0.211856
ab1277	PSMD4	PSMD4	PSMD4_HUMAN	P55036	10.867	-0.268917	0.0903855	0.581264	-1.69775	374.847	-0.580375	0.04254
ab1278	PYR1	CAD	PYR1_HUMAN	P27708	10.7331	0.255209	0.113874	0.641005	1.58472	374.847	-0.0614539	0.571872
ab1279	RL10A	RPL10A	RL10A_HUMAN	P62906	11.945	-0.0770713	0.698975	0.941904	-0.387001	374.847	-0.468663	0.31452
ab1280	RL18	RPL18	RL18_HUMAN	Q07020	10.5925	0.708986	0.00305942	0.0726613	2.98112	374.847	0.241347	1.17662
ab1281	RL29	RPL29	RL29_HUMAN	P47914	10.8405	0.100292	0.535817	0.907306	0.619722	374.847	-0.217925	0.418509
ab1282	RL30	RPL30	RL30_HUMAN	P62888	9.25036	0.238081	0.160085	0.738816	1.40758	374.847	-0.0945057	0.570667
ab1283	RL6	RPL6	RL6_HUMAN	Q02878	11.4682	0.306856	0.0880104	0.578843	1.71045	374.847	-0.0459024	0.659615
ab1284	RL7	RPL7	RL7_HUMAN	P18124	15.322	-0.208113	0.248836	0.850717	-1.15498	374.847	-0.56242	0.146194
ab1285	RL8	RPL8	RL8_HUMAN	P62917	11.2832	0.439094	0.020163	0.249846	2.33325	374.847	0.0690546	0.809133
ab1286	RS15	RPS15	RS15_HUMAN	P62841	11.4426	0.330745	0.0241642	0.277693	2.26369	374.847	0.0434496	0.618041
ab1287	RS19	RPS19	RS19_HUMAN	P39019	11.4213	0.0851928	0.682839	0.937673	0.408911	374.847	-0.32447	0.494856
ab1288	RS2	RPS2	RS2_HUMAN	P15880	12.9196	0.175427	0.577984	0.914009	0.556818	374.847	-0.444066	0.794921
ab1289	RS5	RPS5	RS5_HUMAN	P46782	9.51994	0.05752	0.773662	0.956244	0.287796	374.847	-0.335474	0.450514
ab1290	RUNX3	RUNX3	RUNX3_HUMAN	Q13761	10.2419	0.0626753	0.734202	0.94676	0.339795	374.847	-0.300012	0.425363
ab1291	S10A2	S100A2	S10A2_HUMAN	P29034	10.7855	-0.198831	0.666832	0.931143	-0.430841	374.847	-1.10627	0.708613
ab1292	SAMP	APCS	SAMP_HUMAN	P02743	9.72419	0.0450217	0.740658	0.948544	0.331227	374.847	-0.222247	0.312291
ab1293	SERC	PSAT1	SERC_HUMAN	Q9Y617	10.5756	0.0657265	0.795291	0.964392	0.259631	374.847	-0.432052	0.563505
ab1294	SFRP1	SFRP1	SFRP1_HUMAN	Q8N474	10.1387	0.040811	0.794243	0.964392	0.260991	374.847	-0.26666	0.348282
ab1295	SFRP3	FRZB	SFRP3_HUMAN	Q92765	12.4205	0.459419	0.184507	0.775996	1.32945	374.847	-0.22008	1.13892
ab1296	STK19	STK19	STK19_HUMAN	P49842	10.3484	0.227003	0.23079	0.841113	1.20028	374.847	-0.144877	0.598882
ab1297	TNAP3	TNFAIP3	TNAP3_HUMAN	P21580	13.1528	0.208643	0.107201	0.632361	1.61477	374.847	-0.0454222	0.462708
ab1298	TOP1	TOP1	TOP1_HUMAN	P11387	12.0475	-0.802134	0.00357151	0.0820871	-2.93227	374.847	-1.34003	-0.264241
ab1299	TR10B	TNFRSF10B	TR10B_HUMAN	O14763	9.76662	-0.0561399	0.762495	0.952284	-0.302426	374.847	-0.42115	0.308871
ab1300	TRFE	TF	TRFE_HUMAN	P02787	13.4212	-0.511066	0.023501	0.274499	-2.27449	374.847	-0.952887	-0.0692457
ab1301	UB2E1	UBE2E1	UB2E1_HUMAN	P51965	11.2588	0.186955	0.145316	0.706827	1.45931	374.847	-0.0649524	0.438863
ab1302	UB2E2	UBE2E2	UB2E2_HUMAN	Q96LR5	11.2948	0.391548	0.0293902	0.312545	2.18659	374.847	0.0394444	0.743651
ab1303	UB2J1	UBE2J1	UB2J1_HUMAN	Q9Y385	13.5472	0.2698	0.146118	0.706827	1.45641	374.847	-0.0944608	0.634062
ab1304	UB2L6	UBE2L6	UB2L6_HUMAN	O14933	9.81723	0.144012	0.335407	0.859481	0.96452	374.847	-0.149577	0.437602
ab1305	UB2R1	CDC34	UB2R1_HUMAN	P49427	11.4874	0.435307	0.0782193	0.54108	1.76594	374.847	-0.0493913	0.920005
ab1306	UBE2C	UBE2C	UBE2C_HUMAN	O00762	11.4296	0.0331843	0.867042	0.975015	0.167532	374.847	-0.356298	0.422667
ab1307	UBE2N	UBE2N	UBE2N_HUMAN	P61088	10.1235	-0.248077	0.268515	0.850717	-1.10813	374.847	-0.688274	0.19212
ab1309	ZBT22	ZBTB22	ZBT22_HUMAN	O15209	11.1311	0.173363	0.265352	0.850717	1.1155	374.847	-0.132228	0.478955
ab1310	ZFAN6	ZFAND6	ZFAN6_HUMAN	Q6FIF0	10.926	0.399415	0.0528541	0.440451	1.94226	374.847	-0.0049459	0.803776
ab1311	1433B	YWHAB	1433B_HUMAN	P31946	10.8014	-0.112616	0.607263	0.922681	-0.514418	374.847	-0.54308	0.317848
ab1312	1433E	YWHAE	1433E_HUMAN	P62258	10.1839	-0.160215	0.421622	0.877012	-0.804494	374.847	-0.551807	0.231377
ab1313	AGR2	AGR2	AGR2_HUMAN	O95994	9.98113	-0.0723012	0.720339	0.943164	-0.358275	374.847	-0.46911	0.324508
ab1314	AK1C1	AKR1C1	AK1C1_HUMAN	Q04828	9.72516	-0.0342229	0.805159	0.964972	-0.24685	374.847	-0.306829	0.238383
ab1315	CAC1G	CACNA1G	CAC1G_HUMAN	O43497	9.589	0.0245911	0.872801	0.975015	0.160211	374.847	-0.277221	0.326403
ab1316	GNPI1	GNPDA1	GNPI1_HUMAN	P46926	10.8443	0.277365	0.0240949	0.277693	2.26481	374.847	0.0365558	0.518175
ab1317	GPI8	PIGK	GPI8_HUMAN	Q92643	13.5754	0.209537	0.177637	0.769847	1.35061	374.847	-0.0955226	0.514596
ab1318	PRDX4	PRDX4	PRDX4_HUMAN	Q13162	10.1846	-0.148354	0.359301	0.859481	-0.917824	374.847	-0.466181	0.169474
ab1319	PTN6	PTPN6	PTN6_HUMAN	P29350	10.7483	-0.295684	0.122402	0.658201	-1.54826	374.847	-0.671205	0.0798377
ab1320	SPB5	SERPINB5	SPB5_HUMAN	P36952	14.6907	-0.0954504	0.712906	0.943164	-0.368235	374.847	-0.60514	0.414239
ab1321	ST14	ST14	ST14_HUMAN	Q9Y5Y6	10.4537	-0.028842	0.872665	0.975015	-0.160384	374.847	-0.382447	0.324763
ab1322	TMED2	TMED2	TMED2_HUMAN	Q15363	10.6686	0.0933812	0.521199	0.905449	0.642103	374.847	-0.19258	0.379343
ab1323	IL13_MOUSE	Il13	IL13_MOUSE	P20109	11.6258	0.168307	0.383212	0.870937	0.873018	374.847	-0.210774	0.547389
ab1324	IL11	IL11	IL11_HUMAN	P20809	10.5317	-0.0432929	0.726064	0.943164	-0.350629	374.847	-0.286078	0.199492
ab1325	IL21	IL21	IL21_HUMAN	Q9HBE4	10.2318	-0.144922	0.436416	0.877012	-0.779095	374.847	-0.510682	0.220838
ab1326	I22R2	IL22RA2	I22R2_HUMAN	Q969J5	15.334	0.916165	0.000311279	0.0110893	3.63968	374.847	0.421214	1.41112
ab1327	IL25	IL25	IL25_HUMAN	Q9H293	10.7494	-0.0369291	0.837177	0.970437	-0.205649	374.847	-0.390027	0.316169
ab1328	IL26	IL26	IL26_HUMAN	Q9NPH9	13.906	0.763062	0.00187068	0.0497158	3.13231	374.847	0.284049	1.24208
ab1329	POSTN	POSTN	POSTN_HUMAN	Q15063	10.6703	0.0994779	0.562804	0.913065	0.579198	374.847	-0.238239	0.437195
ab1330	DFB4A	DEFB4A; DEFB4B	DFB4A_HUMAN	O15263	9.9565	-0.184957	0.356859	0.859481	-0.922504	374.847	-0.579192	0.209278
ab1331	K1C14	KRT14	K1C14_HUMAN	P02533	13.4786	-0.0391837	0.812658	0.968425	-0.237166	374.847	-0.364051	0.285684
ab1332	G3P	GAPDH	G3P_HUMAN	P04406	9.29296	-0.0455373	0.855147	0.975015	-0.182681	374.847	-0.535686	0.444611
ab1333	K2C7	KRT7	K2C7_HUMAN	P08729	10.1502	0.0671772	0.516719	0.905449	0.649026	374.847	-0.136345	0.2707
ab1334	Cytokeratin 8+18	NA	NA	NA	10.2632	-0.0307084	0.851717	0.975015	-0.187057	374.847	-0.353509	0.292092
ab1335	K1C17	KRT17	K1C17_HUMAN	Q04695	12.001	0.0459696	0.752501	0.948544	0.315574	374.847	-0.240462	0.332401
ab1336	ANDR	AR	ANDR_HUMAN	P10275	10.402	0.126726	0.313634	0.859481	1.00898	374.847	-0.120239	0.373691
ab1337	KI67	MKI67	KI67_HUMAN	P46013	9.96037	0.11708	0.659061	0.929863	0.441562	374.847	-0.404289	0.638449
ab1338	PRGR	PGR	PRGR_HUMAN	P06401	11.2626	-0.265645	0.107816	0.632361	-1.61194	374.847	-0.589691	0.0583998
ab1339	ESR1	ESR1	ESR1_HUMAN	P03372	14.012	0.627766	0.0301578	0.314938	2.17628	374.847	0.060568	1.19496
ab1340	CADH1	CDH1	CADH1_HUMAN	P12830	13.656	0.65647	0.0171133	0.222483	2.39494	374.847	0.11749	1.19545
ab1341	EGFR	EGFR	EGFR_HUMAN	P00533	15.771	0.251623	0.153689	0.727596	1.42952	374.847	-0.0944868	0.597733
ab1342	K1C19	KRT19	K1C19_HUMAN	P08727	13.3887	-0.247057	0.18515	0.775996	-1.3275	374.847	-0.613	0.118886
ab1343	ACTB	ACTB	ACTB_HUMAN	P60709	11.4301	-0.00993484	0.942394	0.997992	-0.0723094	374.847	-0.280093	0.260224
ab1344	TGM2	TGM2	TGM2_HUMAN	P21980	11.9417	0.153528	0.353574	0.859481	0.928831	374.847	-0.171487	0.478543
ab1345	PRIO	PRNP	PRIO_HUMAN	P04156	11.9579	0.330044	0.0132759	0.212938	2.48811	374.847	0.0692159	0.590871
ab1347	BRD4	BRD4	BRD4_HUMAN	O60885	10.3376	0.176931	0.351359	0.859481	0.933119	374.847	-0.195906	0.549768
ab1348	RIPK1	RIPK1	RIPK1_HUMAN	Q13546	10.1609	0.00700438	0.95497	0.997992	0.0565046	374.847	-0.236742	0.250751
ab1349	MLKL	MLKL	MLKL_HUMAN	Q8NB16	11.6094	-0.210137	0.0504003	0.427503	-1.96287	374.847	-0.420643	0.0003685
ab1350	REQU	DPF2	REQU_HUMAN	Q92785	12.1586	0.449327	0.0139688	0.212938	2.46966	374.847	0.0915784	0.807075
ab1351	UBE2W	UBE2W	UBE2W_HUMAN	Q96B02	13.594	-0.056107	0.693633	0.93957	-0.394233	374.847	-0.335951	0.223737
ab1352	PDCD1	PDCD1	PDCD1_HUMAN	Q15116	10.6969	0.115888	0.481531	0.890487	0.704544	374.847	-0.207544	0.43932
ab1353	CD1A	CD1A	CD1A_HUMAN	P06126	10.7303	0.0359684	0.785196	0.9639	0.272749	374.847	-0.223336	0.295273
ab1356	CD2	CD2	CD2_HUMAN	P06729	10.0779	-0.0627593	0.636078	0.922681	-0.473576	374.847	-0.323339	0.197821
ab1358	CD3E	CD3E	CD3E_HUMAN	P07766	12.7423	-0.207905	0.532735	0.907306	-0.624415	374.847	-0.862608	0.446798
ab1359	CD3E	CD3E	CD3E_HUMAN	P07766	10.3331	0.0233469	0.951898	0.997992	0.0603638	374.847	-0.737165	0.783859
ab1362	CD4	CD4	CD4_HUMAN	P01730	10.109	-0.129279	0.352588	0.859481	-0.930739	374.847	-0.402398	0.14384
ab1366	CD5	CD5	CD5_HUMAN	P06127	10.2512	0.047717	0.701937	0.941904	0.383	374.847	-0.197261	0.292695
ab1367	CD6	CD6	CD6_HUMAN	P30203	10.7598	0.0333784	0.834906	0.970437	0.208558	374.847	-0.281317	0.348073
ab1368	CD6	CD6	CD6_HUMAN	P30203	9.77345	0.200216	0.244598	0.850717	1.1654	374.847	-0.137597	0.538029
ab1370	CD7	CD7	CD7_HUMAN	P09564	11.1501	-0.154068	0.397336	0.877012	-0.847359	374.847	-0.511586	0.20345
ab1371	CD7	CD7	CD7_HUMAN	P09564	10.5253	-0.0219812	0.854094	0.975015	-0.184025	374.847	-0.256851	0.212889
ab1375	CD8A	CD8A	CD8A_HUMAN	P01732	13.1804	-0.0441716	0.802736	0.964972	-0.249985	374.847	-0.391612	0.303269
ab1376	CD8A	CD8A	CD8A_HUMAN	P01732	11.717	-0.263701	0.131279	0.682745	-1.51238	374.847	-0.60655	0.0791476
ab1378	CD9	CD9	CD9_HUMAN	P21926	11.2223	-0.0765486	0.604671	0.922681	-0.518133	374.847	-0.36705	0.213953
ab1380	NEP	MME	NEP_HUMAN	P08473	9.86226	0.0219223	0.859952	0.975015	0.176556	374.847	-0.222227	0.266072
ab1381	NEP	MME	NEP_HUMAN	P08473	10.8388	-0.0605732	0.668425	0.931143	-0.428649	374.847	-0.338436	0.21729
ab1384	ITAL	ITGAL	ITAL_HUMAN	P20701	10.7533	-0.0231423	0.952305	0.997992	-0.0598526	374.847	-0.783426	0.737142
ab1385	ITAL	ITGAL	ITAL_HUMAN	P20701	9.98727	-0.0150212	0.920577	0.992815	-0.0997739	374.847	-0.311054	0.281012
ab1387	ITAM	ITGAM	ITAM_HUMAN	P11215	9.7893	0.124338	0.426977	0.877012	0.795241	374.847	-0.1831	0.431776
ab1388	ITAM	ITGAM	ITAM_HUMAN	P11215	11.1541	0.0623841	0.583886	0.918438	0.548193	374.847	-0.161381	0.286149
ab1389	ITAX	ITGAX	ITAX_HUMAN	P20702	10.0168	0.0811425	0.4818	0.890487	0.704113	374.847	-0.145457	0.307742
ab1390	AMPN	ANPEP	AMPN_HUMAN	P15144	11.6492	-0.0697428	0.608579	0.922681	-0.512535	374.847	-0.337307	0.197822
ab1393	CD14	CD14	CD14_HUMAN	P08571	12.2178	0.0574113	0.72698	0.943485	0.349407	374.847	-0.265675	0.380498
ab1394	CD15	NA	NA	NA	12.2065	0.17047	0.193245	0.775996	1.30338	374.847	-0.0867054	0.427646
ab1395	CD15	NA	NA	NA	7.95727	-0.143311	0.399881	0.877012	-0.842794	374.847	-0.477669	0.191047
ab1397	FCG3A	FCGR3A	FCG3A_HUMAN	P08637	9.90407	0.128463	0.447382	0.88282	0.760586	374.847	-0.203647	0.460573
ab1400	CD17	NA	NA	NA	9.43976	0.123286	0.281203	0.850717	1.07918	374.847	-0.101347	0.34792
ab1401	CDw17	NA	NA	NA	9.68325	0.0407768	0.848115	0.973432	0.191656	374.847	-0.377575	0.459129
ab1402	ITB2	ITGB2	ITB2_HUMAN	P05107	12.9026	-0.0297596	0.928838	0.995933	-0.0893666	374.847	-0.684552	0.625033
ab1404	ITB2	ITGB2	ITB2_HUMAN	P05107	10.5228	-0.0104233	0.938957	0.997992	-0.0766323	374.847	-0.277876	0.257029
ab1405	CD19	CD19	CD19_HUMAN	P15391	9.98102	0.106405	0.306734	0.859481	1.02349	374.847	-0.0980179	0.310828
ab1406	CD19	CD19	CD19_HUMAN	P15391	10.68	0.0747003	0.606383	0.922681	0.515678	374.847	-0.210137	0.359537
ab1408	CD20	MS4A1	CD20_HUMAN	P11836	10.6956	-0.0210347	0.862717	0.975015	-0.173036	374.847	-0.260065	0.217995
ab1410	CR2	CR2	CR2_HUMAN	P20023	9.63356	0.114463	0.443783	0.882615	0.766632	374.847	-0.17912	0.408046
ab1412	CD22	CD22	CD22_HUMAN	P20273	11.2515	-0.13325	0.300467	0.859481	-1.03686	374.847	-0.385945	0.119445
ab1413	CD22	CD22	CD22_HUMAN	P20273	10.623	0.0168641	0.867923	0.975015	0.166411	374.847	-0.182401	0.21613
ab1414	FCER2	FCER2	FCER2_HUMAN	P06734	10.0248	0.0634576	0.648257	0.925366	0.456553	374.847	-0.209846	0.336761
ab1415	CD24	CD24	CD24_HUMAN	P25063	10.4718	0.0441981	0.714506	0.943164	0.366088	374.847	-0.193196	0.281593
ab1417	IL2RA	IL2RA	IL2RA_HUMAN	P01589	10.1745	0.121799	0.304336	0.859481	1.02859	374.847	-0.11104	0.354639
ab1418	IL2RA	IL2RA	IL2RA_HUMAN	P01589	10.552	0.0359034	0.809557	0.968425	0.241167	374.847	-0.256829	0.328635
ab1419	CD27	CD27	CD27_HUMAN	P26842	11.149	0.046405	0.770161	0.95613	0.292376	374.847	-0.265682	0.358492
ab1420	CD28	CD28	CD28_HUMAN	P10747	11.4287	0.63158	0.0167107	0.222483	2.40379	374.847	0.114945	1.14821
ab1423	TNR8	TNFRSF8	TNR8_HUMAN	P28908	10.6175	-0.110264	0.652272	0.926707	-0.45097	374.847	-0.591038	0.370509
ab1424	PECA1	PECAM1	PECA1_HUMAN	P16284	10.631	0.0324624	0.797234	0.964552	0.257112	374.847	-0.2158	0.280725
ab1425	CD33	CD33	CD33_HUMAN	P20138	10.4259	0.0524254	0.635509	0.922681	0.474374	374.847	-0.164882	0.269732
ab1426	CD34	CD34	CD34_HUMAN	P28906	9.95953	0.0892149	0.628149	0.922681	0.484732	374.847	-0.272685	0.451114
ab1427	CD36	CD36	CD36_HUMAN	P16671	10.3162	0.0935065	0.525237	0.905449	0.635888	374.847	-0.195637	0.38265
ab1428	CD37	CD37	CD37_HUMAN	P11049	10.4484	0.0660553	0.533854	0.907306	0.62271	374.847	-0.142525	0.274636
ab1429	CD38	CD38	CD38_HUMAN	P28907	9.96138	0.00935608	0.943159	0.997992	0.0713482	374.847	-0.248492	0.267204
ab1430	TNR5	CD40	TNR5_HUMAN	P25942	11.2201	-0.0212912	0.839003	0.970437	-0.20331	374.847	-0.227209	0.184627
ab1432	ITA2B	ITGA2B	ITA2B_HUMAN	P08514	11.6691	-0.0136404	0.92175	0.992815	-0.0982954	374.847	-0.286505	0.259224
ab1433	GP1BA	GP1BA	GP1BA_HUMAN	P07359	10.6224	0.036149	0.866336	0.975015	0.168429	374.847	-0.385869	0.458167
ab1434	LEUK	SPN	LEUK_HUMAN	P16150	10.89	0.0304405	0.814466	0.968425	0.234834	374.847	-0.224444	0.285324
ab1435	LEUK	SPN	LEUK_HUMAN	P16150	11.2207	-0.145153	0.259371	0.850717	-1.12959	374.847	-0.397826	0.10752
ab1437	CD44	CD44	CD44_HUMAN	P16070	13.0356	0.321054	0.142464	0.70448	1.46977	374.847	-0.108465	0.750572
ab1439	PTPRC (CD45)	PTPRC	PTPRC_HUMAN	P08575	10.9658	0.0514854	0.685275	0.937673	0.40559	374.847	-0.198117	0.301088
ab1440	PTPRC (CD45)	PTPRC	PTPRC_HUMAN	P08575	10.7384	-0.0237721	0.831186	0.970437	-0.213329	374.847	-0.242886	0.195341
ab1442	CD45RA	PTPRC	NA	P08575	10.3278	0.0147847	0.920667	0.992815	0.099661	374.847	-0.276917	0.306487
ab1444	CD45RB	PTPRC	NA	P08575	9.87106	0.00992387	0.938238	0.997992	0.0775363	374.847	-0.241745	0.261592
ab1445	CD45RO	PTPRC	NA	P08575	10.2367	0.102138	0.4709	0.888402	0.721747	374.847	-0.176124	0.380399
ab1446	MCP	CD46	MCP_HUMAN	P15529	10.354	0.138645	0.497464	0.90304	0.679147	374.847	-0.262769	0.540059
ab1448	CD47	CD47	CD47_HUMAN	Q08722	14.5877	1.25229	1.699e-06	0.000242107	4.86367	374.847	0.746005	1.75857
ab1449	CD48	CD48	CD48_HUMAN	P09326	10.383	0.0475205	0.738518	0.947245	0.334064	374.847	-0.232187	0.327228
ab1450	ICAM3	ICAM3	ICAM3_HUMAN	P32942	11.9136	0.123793	0.326591	0.859481	0.98229	374.847	-0.124011	0.371597
ab1451	CD52	CD52	CD52_HUMAN	P31358	11.4544	-0.0899022	0.510101	0.905449	-0.659311	374.847	-0.358025	0.17822
ab1453	CD53	CD53	CD53_HUMAN	P19397	14.5017	0.392793	0.0481465	0.413306	1.98256	374.847	0.00321865	0.782367
ab1454	ICAM1	ICAM1	ICAM1_HUMAN	P05362	12.7067	0.373275	0.0469234	0.408103	1.99357	374.847	0.0051035	0.741447
ab1455	ICAM1	ICAM1	ICAM1_HUMAN	P05362	13.2023	0.495419	0.108161	0.632361	1.61036	374.847	-0.109508	1.10035
ab1457	DAF	CD55	DAF_HUMAN	P08174	10.7337	-0.246521	0.0538751	0.443769	-1.93392	374.847	-0.497171	0.00412889
ab1458	NCAM1	NCAM1	NCAM1_HUMAN	P13591	13.2169	0.0077404	0.956766	0.997992	0.0542488	374.847	-0.27282	0.288301
ab1459	NCAM1	NCAM1	NCAM1_HUMAN	P13591	11.0733	-0.0981317	0.418965	0.877012	-0.80911	374.847	-0.336613	0.14035
ab1460	CD57	NA	NA	NA	9.12588	0.00566529	0.971279	0.997992	0.0360281	374.847	-0.30353	0.314861
ab1461	LFA3	CD58	LFA3_HUMAN	P19256	11.3343	-0.365168	0.074338	0.523448	-1.78952	374.847	-0.766412	0.0360758
ab1462	LFA3	CD58	LFA3_HUMAN	P19256	10.6431	0.0697921	0.628029	0.922681	0.484902	374.847	-0.21322	0.352804
ab1463	CD59	CD59	CD59_HUMAN	P13987	10.0888	0.0874445	0.656257	0.928666	0.445443	374.847	-0.298561	0.47345
ab1464	CD59	CD59	CD59_HUMAN	P13987	11.476	-0.0623977	0.550165	0.91161	-0.598055	374.847	-0.267552	0.142756
ab1465	LYAM1	SELL	LYAM1_HUMAN	P14151	9.87233	0.0212668	0.870777	0.975015	0.162783	374.847	-0.235623	0.278157
ab1466	LYAM1	SELL	LYAM1_HUMAN	P14151	12.1881	-0.28983	0.0264001	0.291629	-2.22909	374.847	-0.545494	-0.0341666
ab1467	LYAM3	SELP	LYAM3_HUMAN	P16109	10.5893	0.0567566	0.742589	0.948544	0.328669	374.847	-0.282798	0.396311
ab1468	CD63	CD63	CD63_HUMAN	P08962	10.3503	0.0289698	0.822705	0.970437	0.224225	374.847	-0.225078	0.283018
ab1470	CD69	CD69	CD69_HUMAN	Q07108	10.0673	-0.0160883	0.909906	0.99054	-0.113233	374.847	-0.295465	0.263288
ab1471	TFR1	TFRC	TFR1_HUMAN	P02786	10.5498	-0.027515	0.874029	0.975015	-0.158651	374.847	-0.368534	0.313504
ab1472	TFR1	TFRC	TFR1_HUMAN	P02786	9.45961	0.17464	0.22044	0.820012	1.22741	374.847	-0.105134	0.454414
ab1473	CD72	CD72	CD72_HUMAN	P21854	11.8247	0.0279306	0.832543	0.970437	0.211588	374.847	-0.231631	0.287493
ab1474	CD72	CD72	CD72_HUMAN	P21854	11.5995	-0.216642	0.0876757	0.578843	-1.71226	374.847	-0.465427	0.0321436
ab1475	CD79A	CD79A	CD79A_HUMAN	P11912	10.169	0.00256332	0.984358	0.997992	0.0196187	374.847	-0.254348	0.259475
ab1476	CD80	CD80	CD80_HUMAN	P33681	9.99931	0.127984	0.319608	0.859481	0.996586	374.847	-0.124535	0.380503
ab1477	CD86	CD86	CD86_HUMAN	P42081	10.7356	0.0267776	0.835576	0.970437	0.2077	374.847	-0.226728	0.280284
ab1478	TNR6	FAS	TNR6_HUMAN	P25445	14.8835	-0.1736	0.583419	0.918438	-0.548874	374.847	-0.795514	0.448314
ab1479	CD97	CD97	CD97_HUMAN	P48960	10.3618	-0.0494391	0.513276	0.905449	-0.654368	374.847	-0.197999	0.0991208
ab1480	4F2	SLC3A2	4F2_HUMAN	P08195	11.029	0.018516	0.87684	0.975015	0.155082	374.847	-0.216251	0.253283
ab1481	CD99	CD99	CD99_HUMAN	P14209	13.9139	-0.133838	0.610805	0.922681	-0.509353	374.847	-0.650507	0.382831
ab1482	CD99R	CD99	NA	P14209	9.04577	0.0367821	0.823411	0.970437	0.223317	374.847	-0.287085	0.360649
ab1483	EGLN	ENG	EGLN_HUMAN	P17813	11.0238	-0.0364527	0.761865	0.952284	-0.303254	374.847	-0.272814	0.199908
ab1484	EGLN	ENG	EGLN_HUMAN	P17813	12.5104	-0.107397	0.45345	0.886373	-0.750458	374.847	-0.388795	0.174
ab1486	BASI	BSG	BASI_HUMAN	P35613	10.1638	0.145825	0.426956	0.877012	0.795276	374.847	-0.214726	0.506375
ab1487	BASI	BSG	BASI_HUMAN	P35613	11.385	-0.07076	0.615734	0.922681	-0.502325	374.847	-0.347745	0.206225
ab1488	SELPL	SELPLG	SELPL_HUMAN	Q14242	11.2446	-0.0883298	0.500572	0.903695	-0.674244	374.847	-0.345928	0.169268
ab1489	CD177	CD177	CD177_HUMAN	Q8N6Q3	10.4068	0.0389117	0.79078	0.963954	0.265487	374.847	-0.249286	0.327109
ab1490	MPRI	IGF2R	MPRI_HUMAN	P11717	10.8704	-0.0220394	0.858555	0.975015	-0.178337	374.847	-0.265042	0.220964
ab1491	GLPA	GYPA	GLPA_HUMAN	P02724	10.3369	-0.22239	0.289047	0.854549	-1.06172	374.847	-0.634258	0.189479
ab1492	GLPB	GYPB	GLPB_HUMAN	P06028	11.6683	0.373151	0.0526947	0.440451	1.94358	374.847	-0.00436523	0.750668
ab1493	HLA-ABC	NA	NA	NA	12.7585	-0.11429	0.423811	0.877012	-0.800702	374.847	-0.394956	0.166376
ab1494	HLA-DR	NA	NA	NA	11.3174	-0.173797	0.114316	0.641005	-1.58277	374.847	-0.389709	0.0421146
ab1495	DPB1	HLA-DPB1	DPB1_HUMAN	P04440	10.1406	0.139516	0.260091	0.850717	1.12788	374.847	-0.103712	0.382745
ab1496	pan HLA-class II	NA	NA	NA	10.1605	0.0938524	0.692829	0.93957	0.395323	374.847	-0.372963	0.560668
ab1497	IL6	IL6	IL6_HUMAN	P05231	11.1747	0.110426	0.448676	0.88282	0.75842	374.847	-0.17587	0.396722
ab1498	CRLF2	CRLF2	CRLF2_HUMAN	Q9HC73	10.5615	-0.208846	0.334369	0.859481	-0.966597	374.847	-0.633695	0.216002
ab1502	BDNF	BDNF	BDNF_HUMAN	P23560	10.1348	-0.176217	0.527667	0.905449	-0.632161	374.847	-0.724336	0.371901
ab1503	CCL11	CCL11	CCL11_HUMAN	P51671	10.4137	-0.19332	0.319993	0.859481	-0.995794	374.847	-0.575053	0.188413
ab1504	anti Fol.Dendr.Cells	NA	NA	NA	11.127	-0.190008	0.343869	0.859481	-0.947747	374.847	-0.584221	0.204206
ab1506	IgE				10.8672	-0.126004	0.414606	0.877012	-0.816721	374.847	-0.429368	0.177359
ab1509	IL10	IL10	IL10_HUMAN	P22301	10.4367	-0.146674	0.280996	0.850717	-1.07964	374.847	-0.413806	0.120458
ab1510	IL15	IL15	IL15_HUMAN	P40933	11.2982	0.566964	0.248655	0.850717	1.15542	374.847	-0.397907	1.53183
ab1511	IL18	IL18	IL18_HUMAN	Q14116	10.2882	-0.207276	0.359418	0.859481	-0.9176	374.847	-0.651445	0.236893
ab1512	CCL3	CCL3	CCL3_HUMAN	P10147	9.70169	0.135911	0.40273	0.877012	0.837706	374.847	-0.183108	0.45493
ab1513	CCL7	CCL7	CCL7_HUMAN	P80098	9.67264	-0.0157456	0.955584	0.997992	-0.0557338	374.847	-0.571257	0.539766
ab1514	PERM	MPO	PERM_HUMAN	P05164	11.6729	0.290454	0.0245948	0.278155	2.25682	374.847	0.037388	0.54352
ab1515	NTAL	LAT2	NTAL_HUMAN	Q9GZY6	10.324	0.12774	0.42024	0.877012	0.806893	374.847	-0.183549	0.439029
ab1516	NTF4	NTF4	NTF4_HUMAN	P34130	10.4344	-0.0989914	0.568196	0.914009	-0.571215	374.847	-0.439753	0.24177
ab1517	P53	TP53	P53_HUMAN	P04637	12.8346	-0.183391	0.322353	0.859481	-0.990943	374.847	-0.547291	0.180509
ab1518	KSYK	SYK	KSYK_HUMAN	P43405	9.65349	0.148803	0.271583	0.850717	1.10105	374.847	-0.116938	0.414545
ab1519	IFNA1	IFNA1; IFNA13	IFNA1_HUMAN	P01562	10.2323	-0.00114646	0.995507	0.998885	-0.00563503	374.847	-0.401199	0.398906
ab1520	PGH1	PTGS1	PGH1_HUMAN	P23219	9.76438	0.080434	0.71904	0.943164	0.360013	374.847	-0.35888	0.519748
ab1524	CD3deg	CD3E	NA	P07766	11.3787	0.424891	0.193219	0.775996	1.30346	374.847	-0.216073	1.06585
ab1525	CD4	CD4	CD4_HUMAN	P01730	10.3896	0.0958675	0.477895	0.889728	0.710405	374.847	-0.169482	0.361217
ab1529	CD5	CD5	CD5_HUMAN	P06127	10.9746	0.160082	0.563967	0.913065	0.577473	374.847	-0.385002	0.705167
ab1531	CD9	CD9	CD9_HUMAN	P21926	9.71889	0.0479635	0.715226	0.943164	0.365122	374.847	-0.210337	0.306264
ab1532	FCG3A	FCGR3A	FCG3A_HUMAN	P08637	10.4569	-0.020123	0.831222	0.970437	-0.213283	374.847	-0.205643	0.165396
ab1533	CR2	CR2	CR2_HUMAN	P20023	11.9499	-0.143853	0.389301	0.877012	-0.861887	374.847	-0.472039	0.184334
ab1534	ITB1	ITGB1	ITB1_HUMAN	P05556	10.7167	-0.0793727	0.499349	0.903695	-0.676171	374.847	-0.310189	0.151444
ab1535	PECA1	PECAM1	PECA1_HUMAN	P16284	10.225	-0.0229349	0.892553	0.980075	-0.135166	374.847	-0.356578	0.310708
ab1536	CR1	CR1	CR1_HUMAN	P17927	11.0188	-0.158436	0.165191	0.744926	-1.39054	374.847	-0.382474	0.0656029
ab1537	CD38	CD38	CD38_HUMAN	P28907	10.0277	0.174369	0.134394	0.686421	1.50024	374.847	-0.0541705	0.402909
ab1538	ITA2B (CD41a)	ITGA2B	NA	P08514	12.0577	-0.233584	0.107113	0.632361	-1.61518	374.847	-0.517947	0.0507798
ab1539	ITA2B (CD41a)	ITGA2B	NA	P08514	10.3049	0.129016	0.369866	0.864251	0.897805	374.847	-0.153546	0.411577
ab1540	CD44	CD44	CD44_HUMAN	P16070	14.5735	-0.19074	0.597974	0.921876	-0.527767	374.847	-0.901385	0.519905
ab1542	CD47	CD47	CD47_HUMAN	Q08722	10.8349	0.103101	0.328385	0.859481	0.978648	374.847	-0.104051	0.310252
ab1543	ITA4	ITGA4	ITA4_HUMAN	P13612	11.8746	-0.350503	0.0321104	0.322559	-2.15106	374.847	-0.670904	-0.030103
ab1544	CD53	CD53	CD53_HUMAN	P19397	10.1031	-0.00927343	0.956862	0.997992	-0.0541286	374.847	-0.346146	0.3276
ab1546	CD63	CD63	CD63_HUMAN	P08962	10.8118	0.0692856	0.713963	0.943164	0.366816	374.847	-0.302119	0.440691
ab1547	TFR1	TFRC	TFR1_HUMAN	P02786	11.8879	-0.115411	0.495141	0.902271	-0.682822	374.847	-0.447756	0.216935
ab1551	IL3RB	CSF2RB	IL3RB_HUMAN	P32927	9.92227	-0.137822	0.692652	0.93957	-0.395564	374.847	-0.822924	0.54728
ab1552	CD139	NA	NA	NA	11.2284	-0.0860778	0.614183	0.922681	-0.504534	374.847	-0.421547	0.249392
ab1553	HLA-I	NA	NA	NA	14.3788	-0.0588822	0.63055	0.922681	-0.481348	374.847	-0.299417	0.181652
ab1554	IFNG	IFNG	IFNG_HUMAN	P01579	10.2076	0.112769	0.373689	0.865865	0.890648	374.847	-0.136195	0.361733
ab1555	IFNG	IFNG	IFNG_HUMAN	P01579	10.6273	0.0880918	0.59177	0.921359	0.536734	374.847	-0.234631	0.410815
ab1558	DPP4	DPP4	DPP4_HUMAN	P27487	11.4576	-0.00312734	0.974494	0.997992	-0.0319934	374.847	-0.195333	0.189078
ab1559	CD28	CD28	CD28_HUMAN	P10747	12.0846	-0.134341	0.334619	0.859481	-0.966095	374.847	-0.407769	0.139086
ab1561	FCG2A	FCGR2A	FCG2A_HUMAN	P12318	10.3586	-0.10576	0.547801	0.909809	-0.601605	374.847	-0.45143	0.239911
ab1562	CD33	CD33	CD33_HUMAN	P20138	10.4133	-0.236305	0.347216	0.859481	-0.941185	374.847	-0.72999	0.25738
ab1563	ITA2B (CD41a)	ITGA2B	NA	P08514	10.5045	0.105267	0.355145	0.859481	0.925801	374.847	-0.11831	0.328845
ab1565	ITA5	ITGA5	ITA5_HUMAN	P08648	11.6198	0.123918	0.649382	0.925366	0.454988	374.847	-0.411617	0.659453
ab1566	ITA6	ITGA6	ITA6_HUMAN	P23229	12.6818	-0.0121128	0.904836	0.988751	-0.119636	374.847	-0.211197	0.186971
ab1567	ITAV	ITGAV	ITAV_HUMAN	P06756	12.2193	-0.0376323	0.754394	0.948544	-0.313079	374.847	-0.273984	0.19872
ab1568	B3GA1	B3GAT1	B3GA1_HUMAN	Q9P2W7	10.4085	-0.211914	0.268133	0.850717	-1.10902	374.847	-0.587642	0.163814
ab1569	LYAM2	SELE	LYAM2_HUMAN	P16581	9.97029	0.113772	0.50909	0.905449	0.660888	374.847	-0.224729	0.452272
ab1570	LYAM3	SELP	LYAM3_HUMAN	P16109	10.3859	-0.181148	0.436589	0.877012	-0.7788	374.847	-0.638512	0.276215
ab1571	CD70	CD70	CD70_HUMAN	P32970	9.77283	0.0999132	0.487774	0.896874	0.69454	374.847	-0.182951	0.382778
ab1572	CD81	CD81	CD81_HUMAN	P60033	10.6121	0.027071	0.844542	0.970542	0.196223	374.847	-0.244202	0.298344
ab1573	ITAE	ITGAE	ITAE_HUMAN	P38570	10.3812	-0.13248	0.489815	0.896874	-0.691283	374.847	-0.509312	0.244352
ab1574	SEM7A	SEMA7A	SEM7A_HUMAN	O75326	8.98257	0.066214	0.716988	0.943164	0.362761	374.847	-0.292693	0.425121
ab1575	IL2RB	IL2RB	IL2RB_HUMAN	P14784	10.6663	-0.412009	0.0222104	0.263159	-2.29629	374.847	-0.764812	-0.0592055
ab1576	SDC1	SDC1	SDC1_HUMAN	P18827	10.3602	-0.179142	0.488461	0.896874	-0.693443	374.847	-0.687113	0.328829
ab1577	CEAM8	CEACAM8	CEAM8_HUMAN	P31997	9.51572	-0.136408	0.367877	0.863633	-0.901545	374.847	-0.433922	0.161105
ab1579	anti-dsDNA	NA	NA	NA	9.49983	0.140442	0.325114	0.859481	0.985296	374.847	-0.139832	0.420715
ab1580	anti-FITC	NA	NA	NA	11.2805	-0.0665879	0.628273	0.922681	-0.484558	374.847	-0.336799	0.203623
ab1581	DRA	HLA-DRA	DRA_HUMAN	P01903	10.636	-0.132265	0.490291	0.896874	-0.690525	374.847	-0.508896	0.244367
ab1582	TBB3	TUBB3	TBB3_HUMAN	Q13509	11.7922	0.203677	0.412977	0.877012	0.81958	374.847	-0.284979	0.692334
ab1583	IGKC	IGKC	IGKC_HUMAN	P01834	15.7821	-0.0801893	0.75016	0.948544	-0.318663	374.847	-0.574999	0.41462
ab1584	IGLC1	IGLC1	IGLC1_HUMAN	P0CG04	15.7523	-0.155455	0.306924	0.859481	-1.02309	374.847	-0.454229	0.143319
ab1585	CCL19	CCL19	CCL19_HUMAN	Q99731	10.6283	0.0740536	0.505223	0.905449	0.666937	374.847	-0.144277	0.292384
ab1586	IL1RA	NA	NA	NA	10.9714	0.0693713	0.526485	0.905449	0.633973	374.847	-0.145789	0.284531
ab1587	IL2	IL2	IL2_HUMAN	P60568	10.067	-0.0200482	0.876762	0.975015	-0.155181	374.847	-0.274081	0.233984
ab1588	CCL2	CCL2	CCL2_HUMAN	P13500	9.08444	0.302277	0.103163	0.629529	1.63369	374.847	-0.0615436	0.666098
ab1589	IL25	IL25	IL25_HUMAN	Q9H293	10.1378	0.163343	0.483781	0.891146	0.700931	374.847	-0.294881	0.621568
ab1590	FGF2	FGF2	FGF2_HUMAN	P09038	9.56412	0.202199	0.0946227	0.599277	1.67574	374.847	-0.0350611	0.43946
ab1591	IGF1	IGF1	IGF1_HUMAN	P05019	9.00734	0.114207	0.436967	0.877012	0.778157	374.847	-0.174381	0.402794
ab1592	IgE	NA	NA	NA	10.4125	0.152154	0.438223	0.878296	0.776025	374.847	-0.233378	0.537687
ab1593	IgE	NA	NA	NA	10.0024	-0.0405126	0.8	0.964972	-0.253526	374.847	-0.354723	0.273697
ab1594	CD20	MS4A1	CD20_HUMAN	P11836	11.8858	-0.132383	0.299712	0.859481	-1.03849	374.847	-0.383042	0.118276
ab1595	TGFB1	TGFB1	TGFB1_HUMAN	P01137	11.0348	0.00309857	0.984625	0.997992	0.0192843	374.847	-0.312846	0.319043
ab1596	CCL13	CCL13	CCL13_HUMAN	Q99616	9.34174	0.195099	0.280676	0.850717	1.08036	374.847	-0.159991	0.550189
ab1597	CCL5	CCL5	CCL5_HUMAN	P13501	10.677	0.0109758	0.912178	0.990811	0.110366	374.847	-0.184572	0.206523
ab1598	CCL20	CCL20	CCL20_HUMAN	P78556	11.1138	-0.0493939	0.916356	0.991501	-0.105096	374.847	-0.973537	0.874749
ab1599	CCL26	CCL26	CCL26_HUMAN	Q9Y258	11.0318	0.00936684	0.946774	0.997992	0.0668029	374.847	-0.266342	0.285076
ab1600	CCL22	CCL22	CCL22_HUMAN	O00626	10.3607	-0.0915554	0.570757	0.914009	-0.567437	374.847	-0.408818	0.225707
ab1601	CCL25	CCL25	CCL25_HUMAN	O15444	10.463	-0.0195296	0.88324	0.977947	-0.146963	374.847	-0.280828	0.241769
ab1602	NGF-beta	NGF	NGF_HUMAN	P01138	14.0061	0.216539	0.226467	0.83174	1.2115	374.847	-0.134912	0.567991
ab1605	VEGFA	VEGFA	VEGFA_HUMAN	P15692	10.4917	0.0517807	0.658002	0.929289	0.443026	374.847	-0.178041	0.281602
ab1607	K1C18	KRT18	K1C18_HUMAN	P05783	10.3056	0.0932707	0.595833	0.921476	0.530856	374.847	-0.252208	0.438749
ab1608	HLAG	HLA-G	HLAG_HUMAN	P17693	11.344	0.0421238	0.785785	0.9639	0.271983	374.847	-0.262412	0.34666
ab1609	HLAG	HLA-G	HLAG_HUMAN	P17693	10.5808	0.102896	0.478892	0.889728	0.708795	374.847	-0.182555	0.388347
ab1610	TNR1A	TNFRSF1A	TNR1A_HUMAN	P19438	11.6051	-0.135451	0.467789	0.888402	-0.726821	374.847	-0.501894	0.230992
ab1611	Lactoferin	LTF	TRFL_HUMAN	P02788	11.0011	0.366226	0.0131947	0.212938	2.49033	374.847	0.0770619	0.655391
ab1612	ALBU	ALB	ALBU_HUMAN	P02768	15.5585	-0.228516	0.309216	0.859481	-1.01825	374.847	-0.669796	0.212764
ab1613	VEGFC	VEGFC	VEGFC_HUMAN	P49767	9.53179	-0.0262196	0.940379	0.997992	-0.0748442	374.847	-0.715062	0.662623
ab1614	VEGFC	VEGFC	VEGFC_HUMAN	P49767	10.7412	0.0703325	0.590914	0.921282	0.537975	374.847	-0.186735	0.3274
ab1616	VEGFC	VEGFC	VEGFC_HUMAN	P49767	11.123	-0.0516385	0.663487	0.930579	-0.43545	374.847	-0.284817	0.18154
ab1618	VGFR1	FLT1	VGFR1_HUMAN	P17948	11.2107	-0.0972468	0.588445	0.918438	-0.541558	374.847	-0.450335	0.255841
ab1620	VGFR2	KDR	VGFR2_HUMAN	P35968	10.9955	-0.145688	0.345387	0.859481	-0.944766	374.847	-0.448903	0.157528
ab1622	VGFR3	FLT4	VGFR3_HUMAN	P35916	10.6191	-0.0608097	0.783381	0.963173	-0.275114	374.847	-0.495434	0.373814
ab1623	CO3	C3	CO3_HUMAN	P01024	14.8587	-0.152432	0.376973	0.867577	-0.884537	374.847	-0.491285	0.186422
ab1624	S10A8/9				12.6512	1.60546	5.82575e-10	2.76723e-07	6.3615	374.847	1.10922	2.10171
ab1625	LAMP1	LAMP1	LAMP1_HUMAN	P11279	10.5701	0.0299705	0.816926	0.968486	0.231663	374.847	-0.224414	0.284355
ab1626	CD4	CD4	CD4_HUMAN	P01730	10.2699	-0.252859	0.142873	0.70448	-1.46826	374.847	-0.591492	0.0857742
ab1627	CD14	CD14	CD14_HUMAN	P08571	11.1592	0.0504615	0.578552	0.914009	0.555986	374.847	-0.128002	0.228925
ab1628	CEAM1,3,5,6,8	CEACAM1	NA	P13688	11.3665	-0.120879	0.396846	0.877012	-0.84824	374.847	-0.40109	0.159332
ab1629	CEAM3,5	CEACAM3	NA	P40198	10.9207	0.0470827	0.842655	0.970542	0.198636	374.847	-0.418993	0.513158
ab1630	CEAM5	CEACAM5	CEAM5_HUMAN	P06731	10.1032	0.00273411	0.982245	0.997992	0.0222691	374.847	-0.238682	0.24415
ab1631	CEAM5,6,8	CEACAM5	NA	P06731	11.3321	-0.0833488	0.588379	0.918438	-0.541654	374.847	-0.385922	0.219224
ab1632	CEAM1,3,5,6,8	CEACAM1	NA	P13688	10.3135	0.111239	0.404901	0.877012	0.833842	374.847	-0.151077	0.373555
ab1633	CEAM6	CEACAM6	CEAM6_HUMAN	P40199	11.6579	-0.216153	0.202526	0.786376	-1.27662	374.847	-0.549082	0.116776
ab1634	CEAM5,8	CEACAM5	NA	P06731	12.0756	0.00893306	0.946043	0.997992	0.0677221	374.847	-0.250439	0.268305
ab1635	CEAM8	CEACAM8	CEAM8_HUMAN	P31997	10.3848	0.143445	0.43168	0.877012	0.78717	374.847	-0.214874	0.501764
ab1636	CD235a	GYPA	GLPA_HUMAN	P02724	11.6536	-0.0348714	0.810194	0.968425	-0.240345	374.847	-0.320161	0.250418
ab1637	BASI	BSG	BASI_HUMAN	P35613	14.0456	0.801261	0.0205457	0.250236	2.3261	374.847	0.123935	1.47859
ab1638	CD69	CD69	CD69_HUMAN	Q07108	9.79873	-0.203103	0.173351	0.760811	-1.36411	374.847	-0.495867	0.0896616
ab1639	CD69	CD69	CD69_HUMAN	Q07108	11.1745	-0.0488743	0.63045	0.922681	-0.481489	374.847	-0.248468	0.150719
ab1640	CD69	CD69	CD69_HUMAN	Q07108	11.2101	-0.0659733	0.684764	0.937673	-0.406286	374.847	-0.385266	0.253319
ab1643	IL8	CXCL8	IL8_HUMAN	P10145	9.88508	0.117648	0.497394	0.90304	0.679258	374.847	-0.222919	0.458216
ab1644	IL8	CXCL8	IL8_HUMAN	P10145	10.7141	-0.0750587	0.633574	0.922681	-0.477093	374.847	-0.384409	0.234292
ab1645	IL8	CXCL8	IL8_HUMAN	P10145	12.3815	0.142617	0.781715	0.962038	0.277284	374.847	-0.86873	1.15396
ab1648	IFNG	IFNG	IFNG_HUMAN	P01579	10.6023	-0.0716452	0.666293	0.931143	-0.431582	374.847	-0.398065	0.254775
ab1651	TNFA	TNF	TNFA_HUMAN	P01375	11.1462	0.186241	0.0562917	0.455771	1.9147	374.847	-0.00502032	0.377502
ab1658	IL4	IL4	IL4_HUMAN	P05112	10.7002	-0.018311	0.909724	0.99054	-0.113464	374.847	-0.335638	0.299016
ab1661	TSLP	TSLP	TSLP_HUMAN	Q969D9	11.717	-0.189813	0.339945	0.859481	-0.955491	374.847	-0.58043	0.200805
ab1663	TNF10	TNFSF10	TNF10_HUMAN	P50591	10.0116	0.00718271	0.963273	0.997992	0.0460774	374.847	-0.299333	0.313699
ab1666	IL12B	IL12B	IL12B_HUMAN	P29460	10.394	0.0215948	0.892421	0.980075	0.135334	374.847	-0.292165	0.335354
ab1667	IL12B	IL12B	IL12B_HUMAN	P29460	9.95849	0.0300774	0.83326	0.970437	0.21067	374.847	-0.250654	0.310808
ab1669	CYTL1	CYTL1	CYTL1_HUMAN	Q9NRR1	9.38567	0.138939	0.432902	0.877012	0.78508	374.847	-0.209047	0.486924
ab1670	CYTL1	CYTL1	CYTL1_HUMAN	Q9NRR1	11.2305	0.239175	0.456809	0.888402	0.744883	374.847	-0.392189	0.870539
ab1672	CCL5	CCL5	CCL5_HUMAN	P13501	10.9897	-0.294551	0.0157214	0.222178	-2.42638	374.847	-0.533253	-0.0558497
ab1679	IL36G	IL36G	IL36G_HUMAN	Q9NZH8	10.6761	-0.0827672	0.512607	0.905449	-0.655408	374.847	-0.33108	0.165546
ab1681	IL12p70	IL12A	NA	P29459	11.4776	-0.179828	0.193306	0.775996	-1.3032	374.847	-0.451159	0.0915026
ab1682	IL12p70	IL12A	NA	P29459	11.33	-0.206395	0.247727	0.850717	-1.15769	374.847	-0.556952	0.144162
ab1684	IL10	IL10	IL10_HUMAN	P22301	10.336	-0.163115	0.393069	0.877012	-0.855051	374.847	-0.53822	0.211991
ab1686	IL1B	IL1B	IL1B_HUMAN	P01584	12.0629	-0.530531	0.266265	0.850717	-1.11337	374.847	-1.4675	0.406439
ab1687	IL1B	IL1B	IL1B_HUMAN	P01584	11.1557	-0.149167	0.627134	0.922681	-0.486165	374.847	-0.75248	0.454145
ab1688	IL1A	IL1A	IL1A_HUMAN	P01583	10.4666	0.0175256	0.889827	0.979579	0.138617	374.847	-0.231079	0.26613
ab1689	IL1A	IL1A	IL1A_HUMAN	P01583	10.4351	-0.120046	0.293326	0.859481	-1.05233	374.847	-0.344357	0.104264
ab1690	CCL8	CCL8	CCL8_HUMAN	P80075	10.9664	-0.0275878	0.82674	0.970437	-0.219037	374.847	-0.275245	0.220069
ab1691	CCL8	CCL8	CCL8_HUMAN	P80075	10.8073	-0.0186387	0.914484	0.991501	-0.107457	374.847	-0.3597	0.322423
ab1692	CCL7	CCL7	CCL7_HUMAN	P80098	11.8771	-0.1951	0.273055	0.850717	-1.09766	374.847	-0.544595	0.154395
ab1694	CCL7	CCL7	CCL7_HUMAN	P80098	11.6721	-0.180254	0.0975479	0.607837	-1.66101	374.847	-0.393639	0.0331318
ab1695	CCL7	CCL7	CCL7_HUMAN	P80098	12.0838	-0.132335	0.473186	0.888402	-0.718029	374.847	-0.494731	0.230062
ab1696	IL16	IL16	IL16_HUMAN	Q14005	11.1049	-0.11524	0.470987	0.888402	-0.721606	374.847	-0.429259	0.198779
ab1697	IL6	IL6	IL6_HUMAN	P05231	10.2862	-0.0797909	0.499825	0.903695	-0.675421	374.847	-0.312081	0.1525
ab1706	IL6RA	IL6R	IL6RA_HUMAN	P08887	14.3638	0.00809118	0.961236	0.997992	0.0486356	374.847	-0.319031	0.335213
ab1710	TIMP1	TIMP1	TIMP1_HUMAN	P01033	10.8141	-0.0112689	0.925292	0.995091	-0.0938332	374.847	-0.247414	0.224877
ab1714	FGF2	FGF2	FGF2_HUMAN	P09038	11.3587	0.107643	0.538342	0.907855	0.615889	374.847	-0.236023	0.451309
ab1717	IL13	IL13	IL13_HUMAN	P35225	12.0629	-0.196747	0.326411	0.859481	-0.982656	374.847	-0.590441	0.196947
ab1722	IL20	IL20	IL20_HUMAN	Q9NYY1	10.9424	-0.14096	0.335308	0.859481	-0.964719	374.847	-0.428269	0.146348
ab1723	IL22	IL22	IL22_HUMAN	Q9GZX6	10.9182	0.075492	0.5692	0.914009	0.569733	374.847	-0.185053	0.336037
ab1724	IL22	IL22	IL22_HUMAN	Q9GZX6	10.7869	0.0281049	0.769339	0.95613	0.293453	374.847	-0.160215	0.216425
ab1725	LIF	LIF	LIF_HUMAN	P15018	14.3876	-0.509361	0.0197907	0.247384	-2.34033	374.847	-0.93732	-0.0814024
ab1726	LIF	LIF	LIF_HUMAN	P15018	11.2771	-0.275164	0.187823	0.775996	-1.31945	374.847	-0.685226	0.134899
ab1727	CCL8	CCL8	CCL8_HUMAN	P80075	10.9887	-0.135257	0.514848	0.905449	-0.651926	374.847	-0.543213	0.272699
ab1731	IL12B	IL12B	IL12B_HUMAN	P29460	11.4136	0.0148163	0.908093	0.990078	0.115522	374.847	-0.237373	0.267006
ab1732	HGF	HGF	HGF_HUMAN	P14210	14.5002	0.517079	0.0589551	0.469336	1.8943	374.847	-0.0196579	1.05382
ab1733	IL33RA	NA	NA	NA	11.6638	-0.14965	0.360439	0.859481	-0.91565	374.847	-0.471017	0.171716
ab1734	IL18	IL18	IL18_HUMAN	Q14116	10.7031	0.00764669	0.952358	0.997992	0.0597864	374.847	-0.243845	0.259138
ab1737	OSTP	SPP1	OSTP_HUMAN	P10451	11.9632	-0.0758911	0.703702	0.941904	-0.380619	374.847	-0.467952	0.31617
ab1738	LEG3	LGALS3	LEG3_HUMAN	P17931	10.6532	0.0130214	0.916176	0.991501	0.105323	374.847	-0.23008	0.256122
ab1739	CCL21	CCL21	CCL21_HUMAN	O00585	9.65091	-0.240259	0.17865	0.771445	-1.34745	374.847	-0.590867	0.110348
ab1740	FURIN	FURIN	FURIN_HUMAN	P09958	10.0228	-0.162315	0.275319	0.850717	-1.09249	374.847	-0.454455	0.129826
ab1741	IL27A	IL27	IL27A_HUMAN	Q8NEV9	11.2035	-0.184506	0.469019	0.888402	-0.724813	374.847	-0.685042	0.316031
ab1742	GPNMB	GPNMB	GPNMB_HUMAN	Q14956	10.8318	-0.243642	0.191519	0.775996	-1.30846	374.847	-0.60978	0.122496
ab1743	ANGI	ANG	ANGI_HUMAN	P03950	11.1962	0.0416512	0.751842	0.948544	0.316444	374.847	-0.21716	0.300463
ab1744	KIT	KIT	KIT_HUMAN	P10721	10.6697	-0.333746	0.00903967	0.165148	-2.62422	374.847	-0.583819	-0.0836723
ab1746	EGLN	ENG	EGLN_HUMAN	P17813	9.41081	-0.196006	0.27408	0.850717	-1.09532	374.847	-0.547876	0.155864
ab1748	DKK3	DKK3	DKK3_HUMAN	Q9UBP4	13.7598	-0.0751775	0.592913	0.921359	-0.535079	374.847	-0.351441	0.201086
ab1749	IL19	IL19	IL19_HUMAN	Q9UHD0	9.92456	0.243138	0.0869022	0.578843	1.71647	374.847	-0.0353902	0.521666
ab1752	TNR5	CD40	TNR5_HUMAN	P25942	10.7395	-0.0333309	0.912242	0.990811	-0.110286	374.847	-0.627595	0.560934
ab1753	TGFB2	TGFB2	TGFB2_HUMAN	P61812	12.023	-0.0539599	0.668531	0.931143	-0.428503	374.847	-0.301571	0.193651
ab1754	OX2G	CD200	OX2G_HUMAN	P41217	10.3884	-0.353879	0.0364824	0.344288	-2.09903	374.847	-0.685383	-0.0223754
ab1759	TNF6B	TNFRSF6B	TNF6B_HUMAN	O95407	9.22181	-0.0666085	0.704188	0.941904	-0.379964	374.847	-0.411308	0.278091
ab1762	MICB	MICB	MICB_HUMAN	Q29980	10.3457	0.0143028	0.917501	0.991987	0.103652	374.847	-0.257027	0.285633
ab1763	CCL16	CCL16	CCL16_HUMAN	O15467	9.34287	0.209258	0.183914	0.775996	1.33126	374.847	-0.0998236	0.51834
ab1765	TNR14	TNFRSF14	TNR14_HUMAN	Q92956	10.3345	0.178642	0.162952	0.739509	1.39796	374.847	-0.0726283	0.429912
ab1766	LDLR	LDLR	LDLR_HUMAN	P01130	11.0688	-0.0578558	0.674895	0.933357	-0.419769	374.847	-0.328868	0.213156
ab1767	CH3L1	CHI3L1	CH3L1_HUMAN	P36222	10.8243	0.393453	0.0536838	0.443769	1.93548	374.847	-0.0062688	0.793176
ab1770	IL1AP	IL1RAP	IL1AP_HUMAN	Q9NPH3	13.3071	-0.187673	0.170909	0.754012	-1.37192	374.847	-0.456656	0.0813106
ab1772	BMP7	BMP7	BMP7_HUMAN	P18075	9.1279	0.00759287	0.96132	0.997992	0.0485297	374.847	-0.300053	0.315239
ab1774	CCL24	CCL24	CCL24_HUMAN	O00175	9.71538	-0.157936	0.510855	0.905449	-0.658136	374.847	-0.629803	0.31393
ab1776	FABP4	FABP4	FABP4_HUMAN	P15090	10.3017	0.0323892	0.80463	0.964972	0.247534	374.847	-0.224898	0.289676
ab1777	GDNF	GDNF	GDNF_HUMAN	P39905	10.6052	0.208126	0.198929	0.780918	1.28688	374.847	-0.109883	0.526135
ab1778	DPP4	DPP4	DPP4_HUMAN	P27487	14.1355	0.106881	0.574579	0.914009	0.561813	374.847	-0.267196	0.480957
ab1779	PDGFB	PDGFB	PDGFB_HUMAN	P01127	9.16648	-0.266295	0.0546847	0.44529	-1.9274	374.847	-0.537965	0.00537581
ab1780	VEGFC	VEGFC	VEGFC_HUMAN	P49767	10.6276	0.0299158	0.843085	0.970542	0.198086	374.847	-0.267045	0.326876
ab1781	NRP1	NRP1	NRP1_HUMAN	O14786	14.0083	0.00487823	0.976078	0.997992	0.0300066	374.847	-0.314789	0.324545
ab1783	PEDF	SERPINF1	PEDF_HUMAN	P36955	14.0423	-0.0476299	0.712685	0.943164	-0.368532	374.847	-0.301761	0.206501
ab1786	GAS6	GAS6	GAS6_HUMAN	Q14393	11.5666	-0.0691496	0.716444	0.943164	-0.363489	374.847	-0.443218	0.304919
ab1789	CCL15	CCL15	CCL15_HUMAN	Q16663	10.3339	-0.164543	0.26258	0.850717	-1.122	374.847	-0.452905	0.123819
ab1790	MET	MET	MET_HUMAN	P08581	12.2427	-0.168195	0.254513	0.850717	-1.14121	374.847	-0.457999	0.121608
ab1792	VCAM1	VCAM1	VCAM1_HUMAN	P19320	11.4098	0.281271	0.122286	0.658201	1.54875	374.847	-0.0758348	0.638377
ab1793	BMP2	BMP2	BMP2_HUMAN	P12643	8.85752	-0.0680344	0.64024	0.922681	-0.467743	374.847	-0.354039	0.21797
ab1794	TR10D	TNFRSF10D	TR10D_HUMAN	Q9UBN6	11.1616	-0.137861	0.357966	0.859481	-0.92038	374.847	-0.432389	0.156667
ab1795	CCL3	CCL3	CCL3_HUMAN	P10147	10.2712	-0.0736017	0.650029	0.925366	-0.454087	374.847	-0.392316	0.245113
ab1796	IL15	IL15	IL15_HUMAN	P40933	9.78759	-0.0219798	0.871871	0.975015	-0.161393	374.847	-0.289768	0.245808
ab1798	SOST	SOST	SOST_HUMAN	Q9BQB4	10.3827	0.0543772	0.623865	0.922681	0.490786	374.847	-0.163483	0.272237
ab1799	PGRP1	PGLYRP1	PGRP1_HUMAN	O75594	11.6668	0.189684	0.216013	0.807923	1.23929	374.847	-0.111277	0.490645
ab1801	DLK1	DLK1	DLK1_HUMAN	P80370	13.4433	0.546638	0.0740067	0.523448	1.79158	374.847	-0.0533134	1.14659
ab1802	CRP	CRP	CRP_HUMAN	P02741	13.7575	2.79371	3.01547e-18	4.29705e-15	9.17751	374.847	2.19515	3.39227
ab1803	FCG2B	FCGR2B	FCG2B_HUMAN	P31994	8.71293	-0.0806659	0.645323	0.925136	-0.460641	374.847	-0.425	0.263668
ab1808	TNF12	TNFSF12	TNF12_HUMAN	O43508	8.73644	0.0534879	0.713784	0.943164	0.367056	374.847	-0.233046	0.340022
ab1809	CFAD	CFD	CFAD_HUMAN	P00746	15.1386	0.517821	0.0184915	0.235271	2.36596	374.847	0.0874678	0.948175
ab1810	PAI1	SERPINE1	PAI1_HUMAN	P05121	9.52403	-0.104352	0.521919	0.905449	-0.640994	374.847	-0.424463	0.215759
ab1811	MMP3	MMP3	MMP3_HUMAN	P08254	11.1194	-0.0324282	0.874216	0.975015	-0.158414	374.847	-0.434942	0.370086
ab1815	DLL1	DLL1	DLL1_HUMAN	O00548	10.5443	0.364715	0.133826	0.686421	1.50244	374.847	-0.112606	0.842036
ab1816	MIF	MIF	MIF_HUMAN	P14174	10.0185	0.206972	0.192898	0.775996	1.3044	374.847	-0.105027	0.518972
ab1817	IL20	IL20	IL20_HUMAN	Q9NYY1	10.4131	-0.00480248	0.98323	0.997992	-0.0210334	374.847	-0.453764	0.444159
ab1818	TGFA	TGFA	TGFA_HUMAN	P01135	9.93952	-0.245302	0.264514	0.850717	-1.11746	374.847	-0.676944	0.186339
ab1822	IL6	IL6	IL6_HUMAN	P05231	8.72003	0.00894666	0.961522	0.997992	0.0482763	374.847	-0.355454	0.373348
ab1823	PD1L1	CD274	PD1L1_HUMAN	Q9NZQ7	9.77012	-0.118756	0.329654	0.859481	-0.97608	374.847	-0.357989	0.120478
ab1827	X3CL1	CX3CL1	X3CL1_HUMAN	P78423	9.74866	-0.0727332	0.596858	0.921476	-0.529377	374.847	-0.342893	0.197426
ab1828	CXCL5	CXCL5	CXCL5_HUMAN	P42830	8.914	-0.115745	0.649543	0.925366	-0.454764	374.847	-0.616205	0.384715
ab1829	S10AD	S100A13	S10AD_HUMAN	Q99584	9.21239	-0.827835	0.000289226	0.010846	-3.65924	374.847	-1.27268	-0.382993
ab1830	CD97	CD97	CD97_HUMAN	P48960	10.6527	0.0163254	0.888184	0.979579	0.140698	374.847	-0.211828	0.244479
ab1831	IL2RA	IL2RA	IL2RA_HUMAN	P01589	11.7327	-0.0387886	0.837875	0.970437	-0.204754	374.847	-0.411287	0.33371
ab1832	UPAR	PLAUR	UPAR_HUMAN	Q03405	9.02584	0.0648648	0.701032	0.941904	0.384222	374.847	-0.267091	0.39682
ab1833	NGF	NGF	NGF_HUMAN	P01138	8.94081	-0.343146	0.205223	0.790386	-1.26902	374.847	-0.874843	0.188552
ab1834	MMP8	MMP8	MMP8_HUMAN	P22894	11.6061	0.324848	0.0101478	0.17635	2.58386	374.847	0.077639	0.572056
ab1835	IBP2	IGFBP2	IBP2_HUMAN	P18065	14.0066	0.514024	0.00999226	0.17635	2.58928	374.847	0.123671	0.904376
ab1836	IFNG	IFNG	IFNG_HUMAN	P01579	12.9863	-0.219721	0.197131	0.780918	-1.29206	374.847	-0.554102	0.114659
ab1837	IDS	IDS	IDS_HUMAN	P22304	10.6329	-0.0818192	0.71368	0.943164	-0.367196	374.847	-0.519956	0.356318
ab1840	PLGF	PGF	PLGF_HUMAN	P49763	9.16769	-0.0928719	0.629407	0.922681	-0.482959	374.847	-0.47099	0.285246
ab1841	PLF4	PF4	PLF4_HUMAN	P02776	10.4075	0.0826724	0.594455	0.921359	0.532848	374.847	-0.222405	0.38775
ab1842	TIMP1	TIMP1	TIMP1_HUMAN	P01033	11.4515	0.0100122	0.920824	0.992815	0.0994626	374.847	-0.187923	0.207947
ab1843	AGRP	AGRP	AGRP_HUMAN	O00253	9.72307	-0.0809323	0.576042	0.914009	-0.559665	374.847	-0.365278	0.203413
ab1845	MMP7	MMP7	MMP7_HUMAN	P09237	9.60226	-0.0963252	0.417114	0.877012	-0.812337	374.847	-0.329486	0.136836
ab1848	VEGFD	VEGFD	VEGFD_HUMAN	O43915	8.8756	-0.043635	0.789802	0.9639	-0.266759	374.847	-0.365274	0.278004
ab1851	PGS2	DCN	PGS2_HUMAN	P07585	9.77299	0.135228	0.680061	0.936152	0.412701	374.847	-0.509066	0.779523
ab1853	BTC	BTC	BTC_HUMAN	P35070	8.77538	-0.00275891	0.991107	0.998885	-0.0111535	374.847	-0.48914	0.483622
ab1855	TSP1	THBS1	TSP1_HUMAN	P07996	15.8217	-0.545155	1.04864e-06	0.000166034	-4.96434	374.847	-0.761085	-0.329226
ab1856	PRTN3	PRTN3	PRTN3_HUMAN	P24158	13.0217	1.116	7.82307e-06	0.000847419	4.53329	374.847	0.631938	1.60007
ab1857	TNR11	TNFRSF11A	TNR11_HUMAN	Q9Y6Q6	11.0548	-0.209294	0.0425155	0.383447	-2.03538	374.847	-0.411487	-0.00710218
ab1859	JAML	JAML	JAML_HUMAN	Q86YT9	10.1539	-0.167242	0.419862	0.877012	-0.80755	374.847	-0.574462	0.239978
ab1860	CCL25	CCL25	CCL25_HUMAN	O15444	9.11981	-0.0382724	0.838457	0.970437	-0.20401	374.847	-0.407155	0.33061
ab1861	CEAM7	CEACAM7	CEAM7_HUMAN	Q14002	11.6291	-0.430121	0.0277351	0.30146	-2.20963	374.847	-0.812879	-0.0473627
ab1864	ICAM1	ICAM1	ICAM1_HUMAN	P05362	8.79624	-0.0492313	0.878657	0.975145	-0.152776	374.847	-0.682864	0.584401
ab1865	FGF4	FGF4	FGF4_HUMAN	P08620	11.487	0.593723	0.0211936	0.25594	2.31426	374.847	0.0892649	1.09818
ab1867	FGF7	FGF7	FGF7_HUMAN	P21781	8.78483	-0.0190081	0.901897	0.986342	-0.123349	374.847	-0.322017	0.284001
ab1868	TLR2	TLR2	TLR2_HUMAN	O60603	10.5987	-0.12515	0.53617	0.907306	-0.619185	374.847	-0.522581	0.272282
ab1869	CCL1	CCL1	CCL1_HUMAN	P22362	8.93147	-0.141275	0.553972	0.912899	-0.592352	374.847	-0.610238	0.327688
ab1870	CCL8	CCL8	CCL8_HUMAN	P80075	8.77306	-0.209544	0.435234	0.877012	-0.781105	374.847	-0.737037	0.31795
ab1871	PERT	TPO	PERT_HUMAN	P07202	9.90395	0.195691	0.188219	0.775996	1.31827	374.847	-0.0961993	0.487581
ab1878	CCL28	CCL28	CCL28_HUMAN	Q9NRJ3	9.76241	-0.118246	0.444095	0.882615	-0.766107	374.847	-0.42174	0.185248
ab1879	KLK3	KLK3	KLK3_HUMAN	P07288	13.5799	0.0135237	0.927638	0.995394	0.0908785	374.847	-0.279085	0.306133
ab1881	IBP3	IGFBP3	IBP3_HUMAN	P17936	10.9678	0.107708	0.429855	0.877012	0.790295	374.847	-0.160278	0.375694
ab1882	TIE2	TEK	TIE2_HUMAN	Q02763	10.6368	-0.116857	0.542948	0.908469	-0.608918	374.847	-0.494209	0.260496
ab1883	IBP4	IGFBP4	IBP4_HUMAN	P22692	9.63562	0.258002	0.184019	0.775996	1.33094	374.847	-0.123168	0.639172
ab1884	IBP5	IGFBP5	IBP5_HUMAN	P24593	9.80602	-0.14545	0.544941	0.908469	-0.60591	374.847	-0.617469	0.326568
ab1885	ONCM	OSM	ONCM_HUMAN	P13725	13.6806	-0.00510885	0.972982	0.997992	-0.0338912	374.847	-0.301515	0.291298
ab1886	TDGF1	TDGF1	TDGF1_HUMAN	P13385	9.03903	-0.150939	0.364677	0.8618	-0.907591	374.847	-0.477953	0.176074
ab1888	IL1B	IL1B	IL1B_HUMAN	P01584	10.0908	-0.213356	0.320716	0.859481	-0.994304	374.847	-0.635283	0.208572
ab1889	CNTF	CNTF	CNTF_HUMAN	P26441	12.3043	-0.0917037	0.541195	0.908469	-0.611567	374.847	-0.38655	0.203142
ab1890	CCL7	CCL7	CCL7_HUMAN	P80098	8.75492	-0.0227015	0.934512	0.997992	-0.0822244	374.847	-0.565585	0.520182
ab1891	IL16	IL16	IL16_HUMAN	Q14005	10.1169	-0.0376103	0.720911	0.943164	-0.357511	374.847	-0.244467	0.169247
ab1892	CRTAM	CRTAM	CRTAM_HUMAN	O95727	10.4448	-0.168858	0.396993	0.877012	-0.847975	374.847	-0.560413	0.222696
ab1895	TFF2	TFF2	TFF2_HUMAN	Q03403	9.79369	0.126464	0.414947	0.877012	0.816126	374.847	-0.178228	0.431155
ab1898	IL10	IL10	IL10_HUMAN	P22301	10.1614	0.201611	0.258451	0.850717	1.13178	374.847	-0.148661	0.551884
ab1899	TNR6	FAS	TNR6_HUMAN	P25445	12.2673	-0.100119	0.477068	0.889728	-0.711741	374.847	-0.376716	0.176478
ab1900	FCER2	FCER2	FCER2_HUMAN	P06734	10.8031	-0.0691382	0.536743	0.907306	-0.618315	374.847	-0.289006	0.150729
ab1901	IL2	IL2	IL2_HUMAN	P60568	14.4566	0.793333	0.0100425	0.17635	2.58752	374.847	0.190462	1.3962
ab1903	THYG	TG	THYG_HUMAN	P01266	9.77065	-0.151578	0.206049	0.791213	-1.2667	374.847	-0.386874	0.0837184
ab1905	EDA	EDA	EDA_HUMAN	Q92838	10.2985	0.0795182	0.644761	0.925136	0.461425	374.847	-0.25934	0.418376
ab1908	A4	APP	A4_HUMAN	P05067	10.1252	0.00545338	0.976502	0.997992	0.0294748	374.847	-0.35835	0.369257
ab1909	XCL1	XCL1	XCL1_HUMAN	P47992	8.89782	-0.120625	0.417525	0.877012	-0.81162	374.847	-0.412864	0.171614
ab1910	BASI	BSG	BASI_HUMAN	P35613	11.5135	0.13037	0.324628	0.859481	0.986289	374.847	-0.129542	0.390282
ab1911	CALB1	CALB1	CALB1_HUMAN	P05937	13.8077	1.36505	7.87935e-06	0.000847419	4.5317	374.847	0.772751	1.95735
ab1913	SEM3E	SEMA3E	SEM3E_HUMAN	O15041	10.6217	0.592416	0.0302782	0.314938	2.17469	374.847	0.0567643	1.12807
ab1914	IL34	IL34	IL34_HUMAN	Q6ZMJ4	9.59552	0.198833	0.127933	0.67271	1.52568	374.847	-0.057425	0.45509
ab1915	MPRI	IGF2R	MPRI_HUMAN	P11717	10.6436	0.0177673	0.893416	0.980075	0.134075	374.847	-0.242804	0.278339
ab1916	PDGFA	PDGFA	PDGFA_HUMAN	P04085	10.7432	0.0124279	0.967942	0.997992	0.0402167	374.847	-0.595211	0.620067
ab1920	NRG1	NRG1	NRG1_HUMAN	Q02297	8.61641	0.0864057	0.559022	0.913065	0.584818	374.847	-0.204113	0.376924
ab1921	TNFB	LTA	TNFB_HUMAN	P01374	14.0071	-0.185079	0.184145	0.775996	-1.33055	374.847	-0.458592	0.0884338
ab1924	ADAM9	ADAM9	ADAM9_HUMAN	Q13443	11.1069	-0.205863	0.369776	0.864251	-0.897973	374.847	-0.656646	0.24492
ab1925	CSF1R	CSF1R	CSF1R_HUMAN	P07333	14.8329	0.345732	0.200286	0.782805	1.283	374.847	-0.184134	0.875598
ab1926	CCL18	CCL18	CCL18_HUMAN	P55774	8.63449	0.00341247	0.987436	0.997992	0.0157572	374.847	-0.422423	0.429248
ab1927	CCL23, CK beta 8-1	CCL23	NA	P55773	9.47694	0.133347	0.577954	0.914009	0.556863	374.847	-0.337509	0.604204
ab1928	IL4	IL4	IL4_HUMAN	P05112	11.244	-0.411253	0.160206	0.738816	-1.40717	374.847	-0.985919	0.163414
ab1930	TYPH	TYMP	TYPH_HUMAN	P19971	9.19001	0.342546	0.0462082	0.408103	2.00012	374.847	0.00579011	0.679302
ab1931	FETUA	AHSG	FETUA_HUMAN	P02765	13.7879	-0.453798	0.000848549	0.0268707	-3.36365	374.847	-0.719077	-0.188518
ab1933	IL22	IL22	IL22_HUMAN	Q9GZX6	11.5589	0.363573	0.27167	0.850717	1.10085	374.847	-0.285835	1.01298
ab1934	TR11B	TNFRSF11B	TR11B_HUMAN	O00300	13.7745	-0.0243369	0.880488	0.976416	-0.150453	374.847	-0.342401	0.293728
ab1935	A2AP	SERPINF2	A2AP_HUMAN	P08697	14.6082	-0.0118766	0.934304	0.997992	-0.0824864	374.847	-0.294991	0.271238
ab1936	ADAM8	ADAM8	ADAM8_HUMAN	P78325	9.63676	0.165814	0.209074	0.792369	1.25828	374.847	-0.0933035	0.424931
ab1937	I17RB	IL17RB	I17RB_HUMAN	Q9NRM6	10.8188	0.0609294	0.748046	0.948544	0.321454	374.847	-0.311772	0.433631
ab1938	EPOR	EPOR	EPOR_HUMAN	P19235	11.8165	-0.430689	0.049898	0.425776	-1.96719	374.847	-0.861185	-0.000192851
ab1939	ACE	ACE	ACE_HUMAN	P12821	11.3289	-0.299427	0.107397	0.632361	-1.61387	374.847	-0.664243	0.0653902
ab1940	ANGP4	ANGPT4	ANGP4_HUMAN	Q9Y264	14.3106	0.216348	0.167094	0.748772	1.38429	374.847	-0.0909642	0.523661
ab1942	DKK4	DKK4	DKK4_HUMAN	Q9UBT3	10.1348	0.212062	0.0602197	0.469591	1.88488	374.847	-0.00916196	0.433285
ab1943	LYAM3	SELP	LYAM3_HUMAN	P16109	9.79441	-0.129436	0.476674	0.889728	-0.712378	374.847	-0.486706	0.227834
ab1944	C163A	CD163	C163A_HUMAN	Q86VB7	13.2665	0.224798	0.341314	0.859481	0.952782	374.847	-0.239131	0.688726
ab1946	MMP9	MMP9	MMP9_HUMAN	P14780	12.4917	0.78276	4.86635e-05	0.00288939	4.10986	374.847	0.408258	1.15726
ab1947	I13R2	IL13RA2	I13R2_HUMAN	Q14627	13.8139	0.993433	4.0653e-05	0.00273965	4.15308	374.847	0.523084	1.46378
ab1950	RET4	RBP4	RET4_HUMAN	P02753	11.5502	-0.193496	0.112241	0.641005	-1.59194	374.847	-0.432495	0.0455036
ab1951	IL17B	IL17B	IL17B_HUMAN	Q9UHF5	9.75323	0.0522798	0.734863	0.94676	0.338916	374.847	-0.251036	0.355595
ab1952	NTF3	NTF3	NTF3_HUMAN	P20783	9.21279	-0.0454142	0.838126	0.970437	-0.204433	374.847	-0.482224	0.391395
ab1953	NBL1	NBL1	NBL1_HUMAN	P41271	10.0238	0.140719	0.147903	0.709633	1.44997	374.847	-0.0501105	0.331548
ab1954	CORIN	CORIN	CORIN_HUMAN	Q9Y5Q5	15.0038	0.788715	0.0329969	0.32428	2.14004	374.847	0.0640261	1.5134
ab1955	IL37	IL37	IL37_HUMAN	Q9NZH6	10.6753	-0.198187	0.44292	0.882615	-0.768086	374.847	-0.70555	0.309176
ab1956	PSPN	PSPN	PSPN_HUMAN	O60542	10.6344	-0.201499	0.243578	0.850717	-1.16793	374.847	-0.540741	0.137743
ab1957	CSF1	CSF1	CSF1_HUMAN	P09603	12.1993	-0.223176	0.263557	0.850717	-1.1197	374.847	-0.615094	0.168743
ab1958	VGFR3	FLT4	VGFR3_HUMAN	P35916	9.61186	-0.0892761	0.603597	0.922681	-0.519675	374.847	-0.427073	0.248521
ab1960	BMP4	BMP4	BMP4_HUMAN	P12644	10.5522	-0.00531675	0.960313	0.997992	-0.0497947	374.847	-0.215267	0.204633
ab1962	GASP1	GPRASP1	GASP1_HUMAN	Q5JY77	11.8426	0.0675338	0.523668	0.905449	0.6383	374.847	-0.140507	0.275575
ab1963	SDC4	SDC4	SDC4_HUMAN	P31431	10.5838	-0.142621	0.529022	0.905449	-0.630086	374.847	-0.5877	0.302458
ab1965	TIMP4	TIMP4	TIMP4_HUMAN	Q99727	10.8487	0.146502	0.28253	0.850717	1.0762	374.847	-0.12117	0.414175
ab1968	IFNL2	IFNL2	IFNL2_HUMAN	Q8IZJ0	10.0978	-0.153772	0.341362	0.859481	-0.952688	374.847	-0.471153	0.163608
ab1970	I13R1	IL13RA1	I13R1_HUMAN	P78552	12.0285	0.209506	0.50228	0.903695	0.671556	374.847	-0.403926	0.822939
ab1971	PRL	PRL	PRL_HUMAN	P01236	11.2644	-0.28098	0.251512	0.850717	-1.14846	374.847	-0.762055	0.200095
ab1972	KAIN	SERPINA4	KAIN_HUMAN	P29622	13.8191	-0.598254	0.0103042	0.176909	-2.57848	374.847	-1.05447	-0.142035
ab1973	STK4	STK4	STK4_HUMAN	Q13043	13.0498	-0.358709	0.00713259	0.141166	-2.70545	374.847	-0.619417	-0.0980004
ab1974	KLK14	KLK14	KLK14_HUMAN	Q9P0G3	10.9173	-0.25474	0.19238	0.775996	-1.30592	374.847	-0.638299	0.128819
ab1975	DMP1	DMP1	DMP1_HUMAN	Q13316	9.90492	0.0462593	0.844335	0.970542	0.196488	374.847	-0.416672	0.50919
ab1977	TNR27	EDA2R	TNR27_HUMAN	Q9HAV5	9.8731	-0.0511768	0.768105	0.955939	-0.295068	374.847	-0.392215	0.289862
ab1979	IBP6	IGFBP6	IBP6_HUMAN	P24592	10.669	0.131742	0.23482	0.848957	1.18995	374.847	-0.0859536	0.349438
ab1980	FLT3	FLT3	FLT3_HUMAN	P36888	9.9878	0.290928	0.0889481	0.581264	1.7054	374.847	-0.0445096	0.626366
ab1981	PSN1	PSEN1	PSN1_HUMAN	P49768	11.2685	-0.0792314	0.561235	0.913065	-0.581527	374.847	-0.347136	0.188673
ab1983	TNFL6	FASLG	TNFL6_HUMAN	P48023	10.9292	0.0647435	0.719046	0.943164	0.360005	374.847	-0.288879	0.418366
ab1984	IL12B	IL12B	IL12B_HUMAN	P29460	9.20781	0.0336603	0.863985	0.975015	0.171421	374.847	-0.352446	0.419767
ab1986	CCL14	CCL14	CCL14_HUMAN	Q16627	10.2611	0.265291	0.0714693	0.514362	1.80761	374.847	-0.0232923	0.553874
ab1987	EPCAM	EPCAM	EPCAM_HUMAN	P16422	11.0987	0.0133726	0.905488	0.988751	0.118812	374.847	-0.207942	0.234687
ab1988	IL12p70	IL12A	NA	P29459	9.35262	-0.0570612	0.701333	0.941904	-0.383815	374.847	-0.349389	0.235267
ab1989	OLR1	OLR1	OLR1_HUMAN	P78380	12.9926	0.852119	0.0306225	0.316211	2.17016	374.847	0.0800394	1.6242
ab1990	ILRL1	IL1RL1	ILRL1_HUMAN	Q01638	9.1165	-0.00401676	0.981213	0.997992	-0.0235643	374.847	-0.339193	0.33116
ab1991	AREG	AREG	AREG_HUMAN	P15514	13.6348	1.29867	6.07176e-05	0.00346091	4.05615	374.847	0.669111	1.92823
ab1992	ANGP1	ANGPT1	ANGP1_HUMAN	Q15389	10.5752	-0.0916031	0.701504	0.941904	-0.383584	374.847	-0.561175	0.377969
ab1993	IL6RA	IL6R	IL6RA_HUMAN	P08887	10.5908	-0.251501	0.0325955	0.322559	-2.14499	374.847	-0.482051	-0.0209504
ab1995	IGF1R	IGF1R	IGF1R_HUMAN	P08069	13.2627	0.707814	0.0614373	0.469591	1.87596	374.847	-0.0340895	1.44972
ab1999	LYAM2	SELE	LYAM2_HUMAN	P16581	10.6702	-0.00818668	0.936791	0.997992	-0.0793573	374.847	-0.211036	0.194663
ab2000	ISK1	SPINK1	ISK1_HUMAN	P00995	12.5296	0.726226	0.00808463	0.151587	2.66274	374.847	0.189942	1.26251
ab2004	GROA	CXCL1	GROA_HUMAN	P09341	10.0861	0.198798	0.198309	0.780918	1.28867	374.847	-0.104538	0.502134
ab2005	SIGL9	SIGLEC9	SIGL9_HUMAN	Q9Y336	11.9065	-0.277564	0.114893	0.641005	-1.58025	374.847	-0.622937	0.0678098
ab2009	ICAM3	ICAM3	ICAM3_HUMAN	P32942	9.93288	-0.139544	0.529335	0.905449	-0.629607	374.847	-0.57535	0.296262
ab2011	CO5	C5	CO5_HUMAN	P01031	9.52559	-0.0757338	0.660146	0.929877	-0.440062	374.847	-0.414133	0.262665
ab2014	CSF3	CSF3	CSF3_HUMAN	P09919	10.5689	-0.390668	0.098713	0.611591	-1.65524	374.847	-0.854755	0.0734193
ab2015	CD47	CD47	CD47_HUMAN	Q08722	10.8709	-0.106456	0.500091	0.903695	-0.675001	374.847	-0.416568	0.203656
ab2017	PROK1	PROK1	PROK1_HUMAN	P58294	10.0768	-0.332591	0.15338	0.727596	-1.43059	374.847	-0.789728	0.124547
ab2018	RETN	RETN	RETN_HUMAN	Q9HD89	10.2586	0.105685	0.571127	0.914009	0.566892	374.847	-0.260893	0.472263
ab2019	TNFA	TNF	TNFA_HUMAN	P01375	9.11248	-0.00915948	0.949517	0.997992	-0.0633563	374.847	-0.293431	0.275112
ab2021	MYOZ3	MYOZ3	MYOZ3_HUMAN	Q8TDC0	12.2353	0.432165	0.260085	0.850717	1.1279	374.847	-0.321248	1.18558
ab2023	RGMA	RGMA	RGMA_HUMAN	Q96B86	10.9821	-0.323386	0.0671905	0.498679	-1.83572	374.847	-0.669777	0.0230049
ab2024	CATD	CTSD	CATD_HUMAN	P07339	12.2708	0.0854916	0.524711	0.905449	0.636696	374.847	-0.178533	0.349516
ab2028	FOLR3	FOLR3	FOLR3_HUMAN	P41439	10.3218	-0.213068	0.233812	0.847792	-1.19252	374.847	-0.564389	0.138254
ab2030	ERBB3	ERBB3	ERBB3_HUMAN	P21860	9.9274	0.0471361	0.724551	0.943164	0.352647	374.847	-0.215689	0.309961
ab2031	HBEGF	HBEGF	HBEGF_HUMAN	Q99075	10.7129	-0.123944	0.536684	0.907306	-0.618406	374.847	-0.518042	0.270154
ab2039	MBL2	MBL2	MBL2_HUMAN	P11226	15.2988	0.281277	0.0379937	0.353863	2.08229	374.847	0.0156662	0.546887
ab2041	IL3RA	IL3RA	IL3RA_HUMAN	P26951	9.12916	-0.100605	0.562072	0.913065	-0.580284	374.847	-0.441509	0.240299
ab2050	PRS27	PRSS27	PRS27_HUMAN	Q9BQR3	10.9696	-0.255879	0.194917	0.77803	-1.29849	374.847	-0.643357	0.1316
ab2052	ELAF	PI3	ELAF_HUMAN	P19957	12.0029	-0.0129184	0.926291	0.995091	-0.092575	374.847	-0.287309	0.261472
ab2053	ATS5	ADAMTS5	ATS5_HUMAN	Q9UNA0	10.5118	0.0788505	0.462173	0.888402	0.736029	374.847	-0.1318	0.289501
ab2054	ENOG	ENO2	ENOG_HUMAN	P09104	14.005	0.788463	0.000868546	0.026906	3.35702	374.847	0.326635	1.25029
ab2058	CXCL9	CXCL9	CXCL9_HUMAN	Q07325	9.51886	-0.122209	0.413589	0.877012	-0.818504	374.847	-0.415795	0.171377
ab2067	HAVR2	HAVCR2	HAVR2_HUMAN	Q8TDQ0	12.4506	0.135968	0.48016	0.890487	0.706751	374.847	-0.24232	0.514256
ab2071	NUCB2	NUCB2	NUCB2_HUMAN	P80303	10.0307	0.05601	0.706576	0.943164	0.376746	374.847	-0.236318	0.348338
ab2073	TNF10	TNFSF10	TNF10_HUMAN	P50591	9.13346	-0.0787092	0.720849	0.943164	-0.357594	374.847	-0.51151	0.354092
ab2075	VGFR2	KDR	VGFR2_HUMAN	P35968	8.87545	-0.0362949	0.815544	0.968425	-0.233444	374.847	-0.34201	0.26942
ab2078	GDF15	GDF15	GDF15_HUMAN	Q99988	9.87656	0.247234	0.036431	0.344288	2.09961	374.847	0.0156963	0.478771
ab2080	HS71A	HSPA1A	HS71A_HUMAN	P0DMV8	12.59	0.0781207	0.623408	0.922681	0.491432	374.847	-0.234455	0.390696
ab2088	ADA15	ADAM15	ADA15_HUMAN	Q13444	10.5665	0.0981629	0.467837	0.888402	0.726743	374.847	-0.167432	0.363757
ab2089	1433Z	YWHAZ	1433Z_HUMAN	P63104	11.3692	-0.0186867	0.894266	0.980136	-0.132999	374.847	-0.294959	0.257586
ab2092	TNR25	TNFRSF25	TNR25_HUMAN	Q93038	10.7409	-0.0704162	0.736655	0.94676	-0.336535	374.847	-0.481845	0.341012
ab2093	WISP1	WISP1	WISP1_HUMAN	O95388	11.5205	-0.252019	0.0876455	0.578843	-1.71242	374.847	-0.541404	0.0373651
ab2096	CCL19	CCL19	CCL19_HUMAN	Q99731	10.3927	-0.251239	0.221547	0.820012	-1.22446	374.847	-0.654694	0.152216
ab2098	CCL26	CCL26	CCL26_HUMAN	Q9Y258	8.97752	-0.242615	0.21424	0.8034	-1.2441	374.847	-0.62607	0.14084
ab2100	IL1R1	IL1R1	IL1R1_HUMAN	P14778	9.49716	0.0194474	0.894847	0.980136	0.132263	374.847	-0.269671	0.308566
ab2102	IL17	IL17A	IL17_HUMAN	Q16552	11.8818	0.0638585	0.581506	0.917659	0.551665	374.847	-0.163754	0.291471
ab2106	BDNF	BDNF	BDNF_HUMAN	P23560	12.4534	0.700954	0.0159526	0.222178	2.42099	374.847	0.131643	1.27027
ab2107	TGFB1	TGFB1	TGFB1_HUMAN	P01137	9.60717	-0.0101105	0.960831	0.997992	-0.049144	374.847	-0.414643	0.394422
ab2108	IL7	IL7	IL7_HUMAN	P13232	9.85828	0.105588	0.414805	0.877012	0.816374	374.847	-0.148731	0.359906
ab2109	CLUS	CLU	CLUS_HUMAN	P10909	15.9626	-0.183024	0.0134074	0.212938	-2.48455	374.847	-0.327872	-0.0381756
ab2110	NRCAM	NRCAM	NRCAM_HUMAN	Q92823	13.5319	-0.121757	0.390841	0.877012	-0.859088	374.847	-0.400438	0.156924
ab2113	TNR18	TNFRSF18	TNR18_HUMAN	Q9Y5U5	9.79984	0.0488971	0.71673	0.943164	0.363106	374.847	-0.215893	0.313688
ab2115	CXL11	CXCL11	CXL11_HUMAN	O14625	9.84489	0.0831818	0.637802	0.922681	0.471158	374.847	-0.263966	0.43033
ab2118	LOXL2	LOXL2	LOXL2_HUMAN	Q9Y4K0	10.2303	0.394024	0.0112674	0.186698	2.5469	374.847	0.0898211	0.698228
ab2119	UTER	SCGB1A1	UTER_HUMAN	P11684	11.0742	0.23012	0.450968	0.88282	0.754591	374.847	-0.369527	0.829767
ab2121	DKK1	DKK1	DKK1_HUMAN	O94907	10.4195	0.191191	0.222348	0.820843	1.22234	374.847	-0.116368	0.498751
ab2122	CD40L	CD40LG	CD40L_HUMAN	P29965	10.6606	-0.209666	0.347081	0.859481	-0.941449	374.847	-0.647576	0.228243
ab2123	CO1A1	COL1A1	CO1A1_HUMAN	P02452	15.7737	0.26815	0.239192	0.850717	1.17888	374.847	-0.179109	0.715408
ab2124	IL31	IL31	IL31_HUMAN	Q6EBC2	10.3442	-0.141725	0.610367	0.922681	-0.509978	374.847	-0.688172	0.404722
ab2125	TREM1	TREM1	TREM1_HUMAN	Q9NP99	10.1972	-0.149346	0.424787	0.877012	-0.799016	374.847	-0.516876	0.218183
ab2128	CXCL7	PPBP	CXCL7_HUMAN	P02775	9.09206	0.12478	0.513477	0.905449	0.654056	374.847	-0.250351	0.499912
ab2129	SLAF8	SLAMF8	SLAF8_HUMAN	Q9P0V8	15.48	0.527734	0.0309528	0.317322	2.16585	374.847	0.0486189	1.00685
ab2130	RARR2	RARRES2	RARR2_HUMAN	Q99969	13.4139	1.01898	1.74569e-05	0.001382	4.35151	374.847	0.558532	1.47942
ab2131	SPIT1	SPINT1	SPIT1_HUMAN	O43278	14.1594	1.04029	8.37844e-05	0.00426403	3.97694	374.847	0.52594	1.55464
ab2132	SLAF1	SLAMF1	SLAF1_HUMAN	Q13291	13.9453	1.79011	7.476e-08	2.13066e-05	5.48862	374.847	1.1488	2.43142
ab2133	RENI	REN	RENI_HUMAN	P00797	10.3495	-0.300707	0.124564	0.664386	-1.53935	374.847	-0.684821	0.083407
ab2135	EPCR	PROCR	EPCR_HUMAN	Q9UNN8	11.0173	-0.38658	0.0287251	0.307769	-2.19571	374.847	-0.732772	-0.0403876
ab2136	KI67	MKI67	KI67_HUMAN	P46013	10.471	-0.156131	0.294774	0.859481	-1.04917	374.847	-0.448744	0.136482
ab2139	VGFR1	FLT1	VGFR1_HUMAN	P17948	8.27848	0.0260894	0.887173	0.979315	0.141979	374.847	-0.335232	0.387411
ab2140	THBG	SERPINA7	THBG_HUMAN	P05543	9.7234	-0.147898	0.288162	0.853701	-1.06367	374.847	-0.421302	0.125507
ab2144	RSPO3	RSPO3	RSPO3_HUMAN	Q9BXY4	10.1961	-0.0135025	0.947416	0.997992	-0.0659963	374.847	-0.415799	0.388794
ab2145	TNR21	TNFRSF21	TNR21_HUMAN	O75509	10.8955	-0.238193	0.17774	0.769847	-1.35028	374.847	-0.585055	0.108669
ab2146	SCRB2	SCARB2	SCRB2_HUMAN	Q14108	10.4215	-0.167569	0.345365	0.859481	-0.94481	374.847	-0.51631	0.181172
ab2147	IL13	IL13	IL13_HUMAN	P35225	9.37393	-0.0894086	0.556901	0.913065	-0.587979	374.847	-0.388408	0.209591
ab2150	CCL23	CCL23	CCL23_HUMAN	P55773	11.8742	-0.0920067	0.385391	0.873104	-0.869022	374.847	-0.300188	0.116174
ab2151	EGF	EGF	EGF_HUMAN	P01133	10.7705	-0.0703501	0.67753	0.935543	-0.416162	374.847	-0.402746	0.262046
ab2153	GASP2	GPRASP2	GASP2_HUMAN	Q96D09	10.7321	0.0530036	0.750302	0.948544	0.318475	374.847	-0.274248	0.380256
ab2154	CCL27	CCL27	CCL27_HUMAN	Q9Y4X3	10.6406	0.021956	0.886861	0.979315	0.142374	374.847	-0.281276	0.325188
ab2156	CCL20	CCL20	CCL20_HUMAN	P78556	10.3983	-0.101611	0.668076	0.931143	-0.429129	374.847	-0.567203	0.363981
ab2157	CD244	CD244	CD244_HUMAN	Q9BZW8	10.5025	-0.205122	0.332457	0.859481	-0.970433	374.847	-0.620745	0.210501
ab2158	CATL1	CTSL	CATL1_HUMAN	P07711	11.0212	-0.0678274	0.779641	0.962038	-0.279989	374.847	-0.544168	0.408513
ab2172	IL3	IL3	IL3_HUMAN	P08700	9.59334	0.0199115	0.877348	0.975015	0.154437	374.847	-0.233604	0.273427
ab2173	WIF1	WIF1	WIF1_HUMAN	Q9Y5W5	12.1398	0.132547	0.725494	0.943164	0.351389	374.847	-0.609164	0.874258
ab2176	INHBA	INHBA	INHBA_HUMAN	P08476	10.3642	-0.192835	0.160878	0.739509	-1.4049	374.847	-0.462728	0.0770584
ab2182	CCL13	CCL13	CCL13_HUMAN	Q99616	9.47505	0.235265	0.103375	0.629529	1.63268	374.847	-0.048075	0.518604
ab2186	TYRO3	TYRO3	TYRO3_HUMAN	Q06418	12.9642	0.992392	0.00113068	0.0342813	3.28118	374.847	0.397681	1.5871
ab2189	LYAM1	SELL	LYAM1_HUMAN	P14151	10.9541	-0.0416159	0.754746	0.948544	-0.312616	374.847	-0.303374	0.220143
ab2192	FABPI	FABP2	FABPI_HUMAN	P12104	10.1373	-0.0264848	0.875294	0.975015	-0.157045	374.847	-0.358092	0.305123
ab2197	SPRC	SPARC	SPRC_HUMAN	P09486	10.0486	0.0369831	0.813541	0.968425	0.236026	374.847	-0.271119	0.345086
ab2198	LAYN	LAYN	LAYN_HUMAN	Q6UX15	11.0966	0.00946774	0.939893	0.997992	0.0754553	374.847	-0.237255	0.256191
ab2201	GDF2	GDF2	GDF2_HUMAN	Q9UK05	10.2834	0.300674	0.0840709	0.575966	1.73214	374.847	-0.0406485	0.641996
ab2202	TF	F3	TF_HUMAN	P13726	12.3369	-0.287712	0.0680801	0.502664	-1.82976	374.847	-0.596896	0.0214718
ab2208	TIMP3	TIMP3	TIMP3_HUMAN	P35625	9.90728	0.11286	0.502898	0.903695	0.670585	374.847	-0.218072	0.443791
ab2214	ADIPO	ADIPOQ	ADIPO_HUMAN	Q15848	15.738	-0.211214	0.032589	0.322559	-2.14507	374.847	-0.404827	-0.0176017
ab2215	FGF23	FGF23	FGF23_HUMAN	Q9GZV9	10.7226	-0.0819499	0.73397	0.94676	-0.340102	374.847	-0.555747	0.391847
ab2219	FETA	AFP	FETA_HUMAN	P02771	11.7029	-0.173671	0.259686	0.850717	-1.12884	374.847	-0.476186	0.128844
ab2222	MMP1	MMP1	MMP1_HUMAN	P03956	10.4227	-0.193499	0.295383	0.859481	-1.04785	374.847	-0.556604	0.169606
ab2223	PARK7	PARK7	PARK7_HUMAN	Q99497	11.3296	0.133708	0.385192	0.873104	0.869386	374.847	-0.168703	0.436119
ab2225	Ubiquitin+1	UBB	NA	P0CG47	15.572	0.0348587	0.803259	0.964972	0.249308	374.847	-0.240075	0.309792
ab2227	TNR17	TNFRSF17	TNR17_HUMAN	Q02223	11.222	-0.178381	0.266512	0.850717	-1.11279	374.847	-0.493582	0.136821
ab2236	SDC3	SDC3	SDC3_HUMAN	O75056	11.2655	0.37888	0.047254	0.408103	1.99057	374.847	0.00461691	0.753142
ab2237	NTF4	NTF4	NTF4_HUMAN	P34130	11.5456	0.292756	0.133485	0.686421	1.50376	374.847	-0.0900509	0.675564
ab2238	REL1	RLN1	REL1_HUMAN	P04808	10.7936	0.203227	0.271036	0.850717	1.10231	374.847	-0.159292	0.565746
ab2244	TGBR3	TGFBR3	TGBR3_HUMAN	Q03167	10.7883	0.113569	0.436701	0.877012	0.778609	374.847	-0.17324	0.400377
ab2246	CD166	ALCAM	CD166_HUMAN	Q13740	11.6161	0.298496	0.142403	0.70448	1.46999	374.847	-0.100783	0.697774
ab2250	TR13B	TNFRSF13B	TR13B_HUMAN	O14836	13.8187	0.540642	0.0160592	0.222178	2.41853	374.847	0.101089	0.980195
ab2252	IL9	IL9	IL9_HUMAN	P15248	9.05837	-0.128284	0.634342	0.922681	-0.476014	374.847	-0.658199	0.401631
ab2253	HGFA	HGFAC	HGFA_HUMAN	Q04756	14.7675	-0.335048	0.00469777	0.0999153	-2.84411	374.847	-0.566688	-0.103408
ab2254	NEP	MME	NEP_HUMAN	P08473	11.3869	-0.441378	0.0322584	0.322559	-2.1492	374.847	-0.845196	-0.0375589
ab2263	IL1A	IL1A	IL1A_HUMAN	P01583	12.6999	-0.203756	0.164088	0.742303	-1.39418	374.847	-0.491127	0.083615
ab2265	HAVR1	HAVCR1	HAVR1_HUMAN	Q96D42	10.2674	-0.166803	0.430339	0.877012	-0.789465	374.847	-0.582259	0.248652
ab2266	TIMP2	TIMP2	TIMP2_HUMAN	P16035	9.8546	-0.265044	0.130761	0.682543	-1.51442	374.847	-0.609174	0.0790862
ab2267	CD14	CD14	CD14_HUMAN	P08571	12.2912	0.480354	0.00463774	0.0999153	2.84829	374.847	0.148743	0.811965
ab2270	FRS2	FRS2	FRS2_HUMAN	Q8WU20	10.7243	-0.181777	0.329593	0.859481	-0.976204	374.847	-0.54792	0.184366
ab2273	ANGL4	ANGPTL4	ANGL4_HUMAN	Q9BY76	10.1347	-0.0567871	0.757834	0.950628	-0.308552	374.847	-0.418675	0.305101
ab2274	TNR9	TNFRSF9	TNR9_HUMAN	Q07011	11.5152	-0.354419	0.0353592	0.338167	-2.11186	374.847	-0.684411	-0.024427
ab2275	TSLP	TSLP	TSLP_HUMAN	Q969D9	9.93198	-0.0992671	0.56763	0.914009	-0.572052	374.847	-0.440478	0.241944
ab2276	CXL13	CXCL13	CXL13_HUMAN	O43927	9.04753	-0.0956325	0.675215	0.933357	-0.41933	374.847	-0.54407	0.352805
ab2282	SIGL5	SIGLEC5	SIGL5_HUMAN	O15389	10.0965	0.328454	0.0140464	0.212938	2.46764	374.847	0.0667294	0.590178
ab2287	ARTN	ARTN	ARTN_HUMAN	Q5T4W7	10.3258	0.0723412	0.611274	0.922681	0.508683	374.847	-0.207294	0.351976
ab2288	PSA2	PSMA2	PSA2_HUMAN	P25787	10.5783	0.141748	0.285894	0.850717	1.0687	374.847	-0.119057	0.402553
ab2290	BCAM	BCAM	BCAM_HUMAN	P50895	13.9899	0.000417701	0.997292	0.998885	0.00339624	374.847	-0.241418	0.242253
ab2292	ANGT	AGT	ANGT_HUMAN	P01019	11.6066	-0.121374	0.426457	0.877012	-0.796136	374.847	-0.421147	0.178398
ab2299	ITA5	ITGA5	ITA5_HUMAN	P08648	12.8617	0.383637	0.137992	0.697302	1.48648	374.847	-0.123837	0.891111
ab2300	CXL14	CXCL14	CXL14_HUMAN	O95715	10.1714	0.081541	0.708783	0.943164	0.373774	374.847	-0.347421	0.510503
ab2301	TNF14	TNFSF14	TNF14_HUMAN	O43557	10.3623	0.0786072	0.614383	0.922681	0.504248	374.847	-0.227921	0.385135
ab2302	SPIT2	SPINT2	SPIT2_HUMAN	O43291	9.29095	0.0943402	0.672432	0.933357	0.423146	374.847	-0.344049	0.532729
ab2305	HSPB1	HSPB1	HSPB1_HUMAN	P04792	11.0054	0.114131	0.574556	0.914009	0.561847	374.847	-0.285296	0.513558
ab2306	UFO	AXL	UFO_HUMAN	P30530	9.41556	-0.160309	0.256969	0.850717	-1.13531	374.847	-0.437956	0.117339
ab2307	COMP	COMP	COMP_HUMAN	P49747	11.3759	-0.0336255	0.80397	0.964972	-0.248389	374.847	-0.299814	0.232563
ab2308	SDC1	SDC1	SDC1_HUMAN	P18827	10.1574	-0.150346	0.62831	0.922681	-0.484505	374.847	-0.760508	0.459817
ab2312	IL8	CXCL8	IL8_HUMAN	P10145	9.17716	-0.203656	0.189181	0.775996	-1.3154	374.847	-0.50809	0.100778
ab2313	FGF9	FGF9	FGF9_HUMAN	P31371	12.8419	0.797299	0.0223454	0.263159	2.29396	374.847	0.113877	1.48072
ab2314	CCN3	CCN3	CCN3_HUMAN	P48745	11.3291	-0.10492	0.601679	0.922681	-0.522431	374.847	-0.499815	0.289975
ab2315	IL6RB	IL6ST	IL6RB_HUMAN	P40189	10.9811	0.0557922	0.619965	0.922681	0.496312	374.847	-0.165248	0.276832
ab2317	BMP6	BMP6	BMP6_HUMAN	P22004	10.8554	0.075018	0.555558	0.913065	0.589982	374.847	-0.175004	0.32504
ab2318	LIF	LIF	LIF_HUMAN	P15018	9.95696	0.118305	0.472928	0.888402	0.718449	374.847	-0.205482	0.442093
ab2324	MICA	MICA	MICA_HUMAN	Q29983	11.6083	-0.107876	0.361929	0.859481	-0.912811	374.847	-0.340256	0.124503
ab2326	CXL10	CXCL10	CXL10_HUMAN	P02778	10.6801	0.0309075	0.802108	0.964972	0.250797	374.847	-0.211415	0.27323
ab2327	A1AT	SERPINA1	A1AT_HUMAN	P01009	15.2073	0.173547	0.115142	0.641005	1.57916	374.847	-0.0425471	0.389641
ab2329	ULBP3	ULBP3	ULBP3_HUMAN	Q9BZM4	13.0134	-0.233941	0.25227	0.850717	-1.14662	374.847	-0.635121	0.167239
ab2332	TNR1A	TNFRSF1A	TNR1A_HUMAN	P19438	10.5218	-0.097302	0.449032	0.88282	-0.757825	374.847	-0.349769	0.155165
ab2334	BGH3	TGFBI	BGH3_HUMAN	Q15582	13.7929	-0.0283804	0.863283	0.975015	-0.172315	374.847	-0.352232	0.295472
ab2335	IFNL1	IFNL1	IFNL1_HUMAN	Q8IU54	9.94918	-0.529511	0.0155019	0.222178	-2.43156	374.847	-0.957707	-0.101314
ab2340	LEP	LEP	LEP_HUMAN	P41159	9.53149	0.00565831	0.970265	0.997992	0.0373008	374.847	-0.292619	0.303936
ab2341	ANGP2	ANGPT2	ANGP2_HUMAN	O15123	14.944	1.27935	0.00013657	0.00627781	3.85422	374.847	0.626664	1.93204
ab2342	ADA17	ADAM17	ADA17_HUMAN	P78536	13.4926	-0.156732	0.588123	0.918438	-0.542026	374.847	-0.725311	0.411847
ab2343	MOK	MOK	MOK_HUMAN	Q9UQ07	9.18858	-0.00690577	0.972087	0.997992	-0.0350147	374.847	-0.394712	0.3809
ab2345	LEG7	LGALS7; LGALS7B	LEG7_HUMAN	P47929	10.8817	-0.143996	0.54531	0.908469	-0.605353	374.847	-0.611726	0.323733
ab2347	IBP1	IGFBP1	IBP1_HUMAN	P08833	10.8851	0.639454	0.00027511	0.0105955	3.6725	374.847	0.297081	0.981828
ab2348	GRAB	GZMB	GRAB_HUMAN	P10144	10.2699	-0.268562	0.210745	0.795686	-1.25367	374.847	-0.689787	0.152664
ab2350	FGF1	FGF1	FGF1_HUMAN	P05230	11.1212	-0.250956	0.326207	0.859481	-0.98307	374.847	-0.752913	0.251
ab2351	TGFB1,2,3	TGFB1	NA	P01137	8.85039	0.00905867	0.972934	0.997992	0.0339517	374.847	-0.515575	0.533692
ab2354	NOTC1	NOTCH1	NOTC1_HUMAN	P46531	9.43034	0.00244289	0.987021	0.997992	0.0162789	374.847	-0.29263	0.297516
ab2356	FGF19	FGF19	FGF19_HUMAN	O95750	13.1019	-0.0721959	0.609468	0.922681	-0.511263	374.847	-0.349861	0.205469
ab2357	SCF	KITLG	SCF_HUMAN	P21583	9.62581	-0.172839	0.27122	0.850717	-1.10188	374.847	-0.48127	0.135593
ab2360	MMP10	MMP10	MMP10_HUMAN	P09238	9.38481	0.0392424	0.795877	0.964392	0.258871	374.847	-0.258832	0.337317
ab2363	CEAM1	CEACAM1	CEAM1_HUMAN	P13688	11.6616	0.107246	0.526053	0.905449	0.634636	374.847	-0.225037	0.439528
ab2365	SHBG	SHBG	SHBG_HUMAN	P04278	9.09261	0.0628289	0.750161	0.948544	0.318662	374.847	-0.324859	0.450517
ab2370	MK	MDK	MK_HUMAN	P21741	10.509	-0.102585	0.833247	0.970437	-0.210686	374.847	-1.06	0.854828
ab2373	BMP5	BMP5	BMP5_HUMAN	P22003	12.5116	0.558343	0.0339242	0.328857	2.12878	374.847	0.0426116	1.07407
ab2374	FGF2	FGF2	FGF2_HUMAN	P09038	14.5631	1.31388	4.7245e-08	1.6831e-05	5.57568	374.847	0.850526	1.77723
ab2379	TRML1	TREML1	TRML1_HUMAN	Q86YW5	11.0197	-0.250801	0.175194	0.76346	-1.35827	374.847	-0.613874	0.112273
ab2381	DAND5	DAND5	DAND5_HUMAN	Q8N907	10.6702	-0.334502	0.134877	0.686428	-1.49838	374.847	-0.773469	0.104464
ab2382	FETUB	FETUB	FETUB_HUMAN	Q9UGM5	10.7399	-0.0414309	0.669704	0.931143	-0.426891	374.847	-0.232267	0.149405
ab2383	AMPN	ANPEP	AMPN_HUMAN	P15144	10.8794	-0.0803441	0.577074	0.914009	-0.558151	374.847	-0.363388	0.2027
ab2389	S10A8	S100A8	S10A8_HUMAN	P05109	11.7003	0.0698682	0.750698	0.948544	0.317952	374.847	-0.362218	0.501954
ab2390	GAS1	GAS1	GAS1_HUMAN	P54826	13.1436	0.417826	0.174851	0.76346	1.35936	374.847	-0.18656	1.02221
ab2391	CCL4	CCL4	CCL4_HUMAN	P13236	9.97117	0.148883	0.291379	0.857883	1.05659	374.847	-0.128188	0.425953
ab2394	I18BP	IL18BP	I18BP_HUMAN	O95998	10.5409	0.0049459	0.971147	0.997992	0.0361935	374.847	-0.263754	0.273646
ab2395	TFPI1	TFPI	TFPI1_HUMAN	P10646	10.4678	-0.138225	0.260662	0.850717	-1.12653	374.847	-0.379492	0.103041
ab2403	IL17C	IL17C	IL17C_HUMAN	Q9P0M4	13.6686	-0.0965984	0.462037	0.888402	-0.736253	374.847	-0.354584	0.161387
ab2405	LYVE1	LYVE1	LYVE1_HUMAN	Q9Y5Y7	10.4808	0.0854457	0.596561	0.921476	0.529805	374.847	-0.231677	0.402568
ab2407	I17RA	IL17RA	I17RA_HUMAN	Q96F46	11.6168	0.123895	0.519529	0.905449	0.644679	374.847	-0.253993	0.501784
ab2408	LGMN	LGMN	LGMN_HUMAN	Q99538	8.99306	0.080396	0.723717	0.943164	0.353761	374.847	-0.36647	0.527262
ab2412	CADH1	CDH1	CADH1_HUMAN	P12830	10.7257	0.224686	0.207739	0.791213	1.26198	374.847	-0.1254	0.574771
ab2419	MMP2	MMP2	MMP2_HUMAN	P08253	12.1689	-0.522652	9.60016e-07	0.000166034	-4.98258	374.847	-0.72891	-0.316394
ab2428	MMP1	MMP1	MMP1_HUMAN	P03956	10.4396	-0.125319	0.528845	0.905449	-0.630357	374.847	-0.516233	0.265596
ab2430	IGF1	IGF1	IGF1_HUMAN	P05019	14.8322	1.15929	0.000217459	0.00911408	3.73433	374.847	0.548863	1.76971
ab2431	IL5	IL5	IL5_HUMAN	P05113	9.64554	-0.931002	3.66333e-06	0.000474568	-4.69981	374.847	-1.32052	-0.541487
ab2432	CATB	CTSB	CATB_HUMAN	P07858	10.2376	-0.0592138	0.701037	0.941904	-0.384215	374.847	-0.362255	0.243827
ab2433	IL6RA	IL6R	IL6RA_HUMAN	P08887	10.5535	-0.183507	0.14513	0.706827	-1.45999	374.847	-0.430653	0.0636399
ab2434	IL1RA	IL1RN	IL1RA_HUMAN	P18510	13.2472	-0.149087	0.454337	0.886891	-0.748983	374.847	-0.540487	0.242313
ab2435	CCL2	CCL2	CCL2_HUMAN	P13500	10.1786	0.0648593	0.626564	0.922681	0.48697	374.847	-0.197033	0.326752
ab2437	CD276	CD276	CD276_HUMAN	Q5ZPR3	10.7136	-0.00231061	0.994229	0.998885	-0.00723779	374.847	-0.630042	0.62542
ab2438	CCL5	CCL5	CCL5_HUMAN	P13501	9.79209	-0.189602	0.316025	0.859481	-1.004	374.847	-0.560932	0.181728
ab2439	MMP9	MMP9	MMP9_HUMAN	P14780	12.4326	0.621462	0.0171742	0.222483	2.39362	374.847	0.110942	1.13198
ab2440	IL23A	IL23A	IL23A_HUMAN	Q9NPF7	10.1823	-0.236672	0.245802	0.850717	-1.16243	374.847	-0.637016	0.163672
ab2441	IL34	IL34	IL34_HUMAN	Q6ZMJ4	11.8125	0.243008	0.404824	0.877012	0.833979	374.847	-0.329944	0.81596
ab2443	HGF	HGF	HGF_HUMAN	P14210	14.096	0.515826	0.0992734	0.612401	1.65248	374.847	-0.0979624	1.12961
ab2444	IL15	IL15	IL15_HUMAN	P40933	9.84544	-0.047193	0.773026	0.956244	-0.288627	374.847	-0.368702	0.274316
ab2445	TNR16	NGFR	TNR16_HUMAN	P08138	13.5204	1.0853	0.000200455	0.00892652	3.75554	374.847	0.517064	1.65354
ab2446	LEG1	LGALS1	LEG1_HUMAN	P09382	11.7047	-0.100197	0.673401	0.933357	-0.421817	374.847	-0.56727	0.366876
ab2447	IL23R	IL23R	IL23R_HUMAN	Q5VWK5	10.0216	0.0310694	0.865251	0.975015	0.169811	374.847	-0.328697	0.390836
ab2448	CCL17	CCL17	CCL17_HUMAN	Q92583	9.97924	-0.141167	0.33525	0.859481	-0.964834	374.847	-0.428863	0.146529
ab2449	CAH9	CA9	CAH9_HUMAN	Q16790	12.7621	-0.202791	0.169137	0.753593	-1.37764	374.847	-0.492235	0.0866541
ab2454	EGFR	EGFR	EGFR_HUMAN	P00533	11.8503	-0.00593432	0.963478	0.997992	-0.0458205	374.847	-0.260596	0.248728
ab2455	TNR1B	TNFRSF1B	TNR1B_HUMAN	P20333	11.8172	0.0920305	0.515867	0.905449	0.650347	374.847	-0.186222	0.370283
ab2456	MERTK	MERTK	MERTK_HUMAN	Q12866	12.0514	-0.222632	0.360565	0.859481	-0.915409	374.847	-0.700849	0.255585
ab2457	IL6RA	IL6R	IL6RA_HUMAN	P08887	10.7797	-0.282489	0.0379487	0.353863	-2.08278	374.847	-0.549181	-0.0157966
ab2459	VWF	VWF	VWF_HUMAN	P04275	12.1143	0.559296	2.53162e-05	0.00189871	4.26519	374.847	0.301453	0.81714
ab2460	CD80	CD80	CD80_HUMAN	P33681	9.23744	0.025481	0.943486	0.997992	0.0709365	374.847	-0.680835	0.731797
ab2463	ADA12	ADAM12	ADA12_HUMAN	O43184	9.25517	-0.004024	0.980601	0.997992	-0.0243313	374.847	-0.329219	0.321171
ab2464	VEGF165b	VEGFA	NA	P15692	12.3212	0.751986	0.115606	0.641005	1.57714	374.847	-0.185556	1.68953
ab2466	IL33	IL33	IL33_HUMAN	O95760	10.3581	-0.194823	0.391854	0.877012	-0.857252	374.847	-0.641696	0.25205
ab2467	MMP14	MMP14	MMP14_HUMAN	P50281	9.80849	0.242582	0.355783	0.859481	0.924573	374.847	-0.273324	0.758488
ab2473	PECA1	PECAM1	PECA1_HUMAN	P16284	9.77178	0.0331867	0.799165	0.964972	0.254608	374.847	-0.223111	0.289485
ab2474	ERBB2	ERBB2	ERBB2_HUMAN	P04626	10.7739	0.07656	0.725537	0.943164	0.351332	374.847	-0.351926	0.505046
ab2475	TGFR2	TGFBR2	TGFR2_HUMAN	P37173	12.1744	-0.263149	0.249328	0.850717	-1.15377	374.847	-0.711618	0.185321
ab2476	FLT3L	FLT3LG	FLT3L_HUMAN	P49771	9.36303	0.307517	0.183793	0.775996	1.33162	374.847	-0.146572	0.761607
ab2478	NCAM1	NCAM1	NCAM1_HUMAN	P13591	12.0407	0.142683	0.31	0.859481	1.0166	374.847	-0.133296	0.418663
ab2480	IL1R2	IL1R2	IL1R2_HUMAN	P27930	9.43411	-0.0832924	0.664771	0.931143	-0.433679	374.847	-0.460943	0.294358
ab2483	CADH3	CDH3	CADH3_HUMAN	P22223	9.44949	0.0074241	0.965338	0.997992	0.0434845	374.847	-0.328284	0.343132
ab2484	MMP1	MMP1	MMP1_HUMAN	P03956	10.5769	-0.129056	0.611266	0.922681	-0.508695	374.847	-0.62791	0.369798
ab2485	SEPR	FAP	SEPR_HUMAN	Q12884	11.866	-0.113043	0.466789	0.888402	-0.728457	374.847	-0.418177	0.192091
ab2487	TNF18	TNFSF18	TNF18_HUMAN	Q9UNG2	9.43884	-0.0788636	0.62845	0.922681	-0.484309	374.847	-0.399053	0.241326
ab2489	NID1	NID1	NID1_HUMAN	P14543	11.4246	0.322646	0.00370857	0.0838844	2.92028	374.847	0.105399	0.539893
ab2491	SDF1	CXCL12	SDF1_HUMAN	P48061	12.9387	-0.0331667	0.829035	0.970437	-0.21609	374.847	-0.334968	0.268634
ab2492	IL17F	IL17F	IL17F_HUMAN	Q96PD4	10.2209	-0.278393	0.286557	0.850717	-1.06722	374.847	-0.79132	0.234534
ab2495	CCL22	CCL22	CCL22_HUMAN	O00626	9.27938	-0.186169	0.377715	0.867577	-0.883162	374.847	-0.600664	0.228326
ab2501	FOLR1	FOLR1	FOLR1_HUMAN	P15328	8.76929	-0.0030627	0.982484	0.997992	-0.02197	374.847	-0.277175	0.271049
ab2503	CXL10	CXCL10	CXL10_HUMAN	P02778	10.5776	-0.000383442	0.998616	0.999317	-0.00173618	374.847	-0.434652	0.433885
ab2506	CSF3R	CSF3R	CSF3R_HUMAN	Q99062	9.6254	0.105265	0.518091	0.905449	0.646903	374.847	-0.214696	0.425225
ab2508	CXCL6	CXCL6	CXCL6_HUMAN	P80162	10.189	-0.121232	0.566929	0.914009	-0.573087	374.847	-0.537188	0.294725
ab2515	CXL16	CXCL16	CXL16_HUMAN	Q9H2A7	10.3164	-0.234205	0.275134	0.850717	-1.09291	374.847	-0.655574	0.187164
ab2671	WFDC2	WFDC2	WFDC2_HUMAN	Q14508	10.942	0.128789	0.316786	0.859481	1.00242	374.847	-0.123838	0.381416
ab2674	TNF11	TNFSF11	TNF11_HUMAN	O14788	11.854	0.0192599	0.877856	0.975015	0.153793	374.847	-0.226986	0.265506
ab2675	RSPO1	RSPO1	RSPO1_HUMAN	Q2MKA7	9.83019	-0.102585	0.528264	0.905449	-0.631247	374.847	-0.422133	0.216963
ab2676	ITIH4	ITIH4	ITIH4_HUMAN	Q14624	15.8729	0.150482	0.185698	0.775996	1.32585	374.847	-0.0726923	0.373657
ab2677	BDNF	BDNF	BDNF_HUMAN	P23560	12.1723	-0.145418	0.297441	0.859481	-1.04339	374.847	-0.419464	0.128629
ab2678	LBP	LBP	LBP_HUMAN	P18428	10.9182	0.319371	0.00931879	0.168092	2.61366	374.847	0.0791008	0.559641
ab2679	ANT3	SERPINC1	ANT3_HUMAN	P01008	15.0055	0.145478	0.330248	0.859481	0.974881	374.847	-0.147948	0.438905
ab2680	IFNL3	IFNL3	IFNL3_HUMAN	Q8IZI9	12.3178	-0.126932	0.376359	0.867577	-0.885678	374.847	-0.408736	0.154872
ab2681	TPA	PLAT	TPA_HUMAN	P00750	10.7186	0.0379599	0.849106	0.973432	0.190391	374.847	-0.35408	0.43
ab2682	AMBP	AMBP	AMBP_HUMAN	P02760	15.1035	-0.451813	0.0279247	0.30146	-2.20693	374.847	-0.854366	-0.0492597
ab2683	ENPP2	ENPP2	ENPP2_HUMAN	Q13822	10.6114	0.259186	0.162395	0.739509	1.39982	374.847	-0.10489	0.623261
ab2684	SPHK1	SPHK1	SPHK1_HUMAN	Q9NYA1	10.641	-0.0549049	0.843277	0.970542	-0.19784	374.847	-0.600599	0.490789
ab2685	CHLE	BCHE	CHLE_HUMAN	P06276	15.1281	-0.283643	0.328701	0.859481	-0.978009	374.847	-0.853916	0.286629
ab2686	FABPH	FABP3	FABPH_HUMAN	P05413	11.3643	0.0864198	0.620914	0.922681	0.494966	374.847	-0.256893	0.429733
ab2687	I36RA	IL36RN	I36RA_HUMAN	Q9UBH0	10.7934	-0.0169545	0.893237	0.980075	-0.134301	374.847	-0.265187	0.231278
ab2688	NAMPT	NAMPT	NAMPT_HUMAN	P43490	11.126	0.0325577	0.861402	0.975015	0.17471	374.847	-0.33387	0.398985
ab2689	A1AG1	ORM1	A1AG1_HUMAN	P02763	13.4055	0.479051	0.0109014	0.183395	2.55861	374.847	0.110896	0.847206
ab2690	RSPO4	RSPO4	RSPO4_HUMAN	Q2I0M5	11.7567	0.0479425	0.749565	0.948544	0.319448	374.847	-0.247161	0.343046
ab2691	KLOTB	KLB	KLOTB_HUMAN	Q86Z14	13.7211	-0.0980315	0.554146	0.912899	-0.592092	374.847	-0.42359	0.227527
ab2692	MSLN	MSLN	MSLN_HUMAN	Q13421	9.99362	0.00832302	0.958667	0.997992	0.0518614	374.847	-0.307242	0.323888
ab2693	CALCA	CALCA	CALCA_HUMAN	P06881	11.2281	0.134997	0.339253	0.859481	0.956862	374.847	-0.142416	0.412409
ab2694	UROM	UMOD	UROM_HUMAN	P07911	13.5503	0.869634	0.00291791	0.07169	2.99594	374.847	0.298871	1.4404
ab2696	SFRP5	SFRP5	SFRP5_HUMAN	Q5T4F7	13.2677	1.12286	0.000121251	0.00595803	3.8844	374.847	0.554461	1.69127
ab2697	PEPC	PGC	PEPC_HUMAN	P20142	15.0116	0.80122	0.00171918	0.048036	3.15768	374.847	0.302294	1.30015
ab2698	CATH	CTSH	CATH_HUMAN	P09668	11.3894	0.151308	0.286387	0.850717	1.0676	374.847	-0.127372	0.429988
ab2699	LG3BP	LGALS3BP	LG3BP_HUMAN	Q08380	14.6016	0.0876709	0.62778	0.922681	0.485254	374.847	-0.267583	0.442925
ab2700	TLR3	TLR3	TLR3_HUMAN	O15455	15.704	0.477375	0.016958	0.222483	2.39833	374.847	0.0859913	0.868758
ab2701	FGF21	FGF21	FGF21_HUMAN	Q9NSA1	11.2198	0.132179	0.743327	0.948544	0.327693	374.847	-0.660959	0.925317
ab2702	MIA	MIA	MIA_HUMAN	Q16674	11.8639	0.557273	0.0190896	0.240732	2.35397	374.847	0.0917727	1.02277
ab2703	KLK1	KLK1	KLK1_HUMAN	P06870	10.4988	0.0614079	0.647739	0.925366	0.457274	374.847	-0.202651	0.325467
ab2704	GRN	GRN	GRN_HUMAN	P28799	12.196	0.21934	0.208214	0.791213	1.26066	374.847	-0.122774	0.561455
ab2705	EDIL3	EDIL3	EDIL3_HUMAN	O43854	11.3847	0.337168	0.112541	0.641005	1.59061	374.847	-0.0796405	0.753977
ab2706	IBP7	IGFBP7	IBP7_HUMAN	Q16270	10.2766	-0.124405	0.523438	0.905449	-0.638655	374.847	-0.507426	0.258616
ab2707	PCSK9	PCSK9	PCSK9_HUMAN	Q8NBP7	11.1516	0.231368	0.0714145	0.514362	1.80796	374.847	-0.0202651	0.483002
ab2708	GPC3	GPC3	GPC3_HUMAN	P51654	10.5571	0.0525339	0.720143	0.943164	0.358537	374.847	-0.235576	0.340644
ab2709	FGFP1	FGFBP1	FGFP1_HUMAN	Q14512	10.9274	0.26096	0.124668	0.664386	1.53892	374.847	-0.0724752	0.594395
ab2710	PCSK9	PCSK9	PCSK9_HUMAN	Q8NBP7	11.195	0.264945	0.0623936	0.47293	1.86906	374.847	-0.0137854	0.543675
ab2711	FSTL3	FSTL3	FSTL3_HUMAN	O95633	10.0237	0.161659	0.542564	0.908469	0.609497	374.847	-0.359872	0.68319
ab2712	MBP	MBP	MBP_HUMAN	P02686	13.8649	0.0633615	0.701031	0.941904	0.384223	374.847	-0.260899	0.387622
ab2713	NECT4	NECTIN4	NECT4_HUMAN	Q96NY8	13.3713	-0.136922	0.313203	0.859481	-1.00988	374.847	-0.403519	0.129675
ab2714	CEAM6	CEACAM6	CEAM6_HUMAN	P40199	10.7884	-0.136418	0.359851	0.859481	-0.916774	374.847	-0.429011	0.156174
ab2715	ANGL6	ANGPTL6	ANGL6_HUMAN	Q8NI99	9.54806	0.183666	0.286028	0.850717	1.0684	374.847	-0.154358	0.521691
ab2716	ATS1	ADAMTS1	ATS1_HUMAN	Q9UHI8	10.9546	-0.217287	0.125884	0.664386	-1.53396	374.847	-0.495817	0.0612435
ab2717	IL17	IL17A	IL17_HUMAN	Q16552	11.7029	0.119306	0.575124	0.914009	0.561012	374.847	-0.298855	0.537468
ab2718	JAG1	JAG1	JAG1_HUMAN	P78504	11.2098	0.087709	0.594613	0.921359	0.532619	374.847	-0.236093	0.411512
ab2719	ILRL1	IL1RL1	ILRL1_HUMAN	Q01638	10.6304	0.122326	0.316297	0.859481	1.00344	374.847	-0.117382	0.362035
ab2720	CEAM5	CEACAM5	CEAM5_HUMAN	P06731	14.2284	-0.0988067	0.463099	0.888402	-0.734507	374.847	-0.363317	0.165704
ab2721	ATRN	ATRN	ATRN_HUMAN	O75882	15.421	-0.0595953	0.637173	0.922681	-0.47204	374.847	-0.307843	0.188653
ab2722	20S Immunoproteasome	PSMB8	NA	P28062	12.0575	0.129719	0.3331	0.859481	0.96914	374.847	-0.133471	0.392909
ab2723	ICAM5	ICAM5	ICAM5_HUMAN	Q9UMF0	15.6094	0.535647	0.0157232	0.222178	2.42633	374.847	0.101556	0.969739
ab2724	S10A8/9				14.3799	1.71186	9.04618e-17	6.44541e-14	8.72176	374.847	1.32592	2.0978
ab2725	GFAP	GFAP	GFAP_HUMAN	P14136	11.4691	0.101601	0.457189	0.888402	0.744255	374.847	-0.166828	0.37003
ab2727	VEGF165 + PLGF dimer	VEGFA	NA	P15692	11.1185	-0.0445702	0.751677	0.948544	-0.316661	374.847	-0.32133	0.232189
ab2728	RGMB	RGMB	RGMB_HUMAN	Q6NW40	11.2216	-0.0468979	0.757005	0.950425	-0.309642	374.847	-0.344713	0.250917
ab2729	FOLR2	FOLR2	FOLR2_HUMAN	P14207	10.2588	0.0798293	0.638309	0.922681	0.470447	374.847	-0.253831	0.413489
ab2730	TFR1	TFRC	TFR1_HUMAN	P02786	12.6488	0.00158247	0.988858	0.997992	0.0139739	374.847	-0.221093	0.224258
ab2731	CNTN2	CNTN2	CNTN2_HUMAN	Q02246	10.4061	-0.00855352	0.952455	0.997992	-0.0596645	374.847	-0.290444	0.273337
ab2732	PDGFD	PDGFD	PDGFD_HUMAN	Q9GZP0	9.88196	0.212751	0.240408	0.850717	1.17583	374.847	-0.143027	0.56853
ab2733	SOMA	GH1	SOMA_HUMAN	P01241	10.8077	0.142491	0.23043	0.841113	1.20121	374.847	-0.0907592	0.37574
ab2734	PD1L2	PDCD1LG2	PD1L2_HUMAN	Q9BQ51	12.2355	-0.124958	0.440417	0.880777	-0.77231	374.847	-0.443104	0.193187
ab2735	IFNL1	IFNL1	IFNL1_HUMAN	Q8IU54	10.338	0.0757318	0.680599	0.936152	0.411967	374.847	-0.285735	0.437199
ab2736	TN13B	TNFSF13B	TN13B_HUMAN	Q9Y275	10.3334	0.164778	0.170816	0.754012	1.37222	374.847	-0.0713399	0.400896
ab2737	GLUC	GCG	GLUC_HUMAN	P01275	11.3651	0.0869649	0.561571	0.913065	0.581028	374.847	-0.207341	0.381271
ab2738	MMP13	MMP13	MMP13_HUMAN	P45452	10.508	-0.0485045	0.690386	0.93957	-0.398639	374.847	-0.287756	0.190747
ab2739	S10A9	S100A9	S10A9_HUMAN	P06702	11.0895	0.179366	0.138742	0.698613	1.48365	374.847	-0.0583517	0.417084
ab2740	GAS6	GAS6	GAS6_HUMAN	Q14393	11.1605	-0.00114334	0.993591	0.998885	-0.00803743	374.847	-0.280854	0.278568
ab2741	MSLN	MSLN	MSLN_HUMAN	Q13421	10.4276	0.0594437	0.734575	0.94676	0.339298	374.847	-0.285046	0.403933
ab2742	ICOS	ICOS	ICOS_HUMAN	Q9Y6W8	11.6189	0.0872978	0.789496	0.9639	0.267156	374.847	-0.555229	0.729825
ab2743	TNR8	TNFRSF8	TNR8_HUMAN	P28908	12.6813	0.457717	0.0603228	0.469591	1.88412	374.847	-0.0199682	0.935402
ab2744	SFTPD	SFTPD	SFTPD_HUMAN	P35247	11.1482	0.0439617	0.751541	0.948544	0.316841	374.847	-0.228865	0.316788
ab2745	TFF3	TFF3	TFF3_HUMAN	Q07654	10.3781	0.156821	0.167071	0.748772	1.38436	374.847	-0.0659231	0.379565
ab2746	INSL4	INSL4	INSL4_HUMAN	Q14641	10.4761	0.126388	0.347719	0.859481	0.940203	374.847	-0.137936	0.390711
ab2747	IL1B	IL1B	IL1B_HUMAN	P01584	10.5927	-0.235835	0.339504	0.859481	-0.956365	374.847	-0.720719	0.249048
ab2748	FST	FST	FST_HUMAN	P19883	11.0952	0.0254981	0.851876	0.975015	0.186854	374.847	-0.242824	0.293821
ab2749	IL32	IL32	IL32_HUMAN	P24001	11.2336	-0.113258	0.426549	0.877012	-0.795977	374.847	-0.393042	0.166525
ab2750	FSTL1	FSTL1	FSTL1_HUMAN	Q12841	11.2919	0.0761538	0.695045	0.940588	0.392319	374.847	-0.305531	0.457838
ab2751	CGB3	CGB3; CGB5; CGB8	CGB3_HUMAN	P0DN86	12.2916	0.141747	0.348575	0.859481	0.938534	374.847	-0.155226	0.43872
ab2752	PAPP1	PAPPA	PAPP1_HUMAN	Q13219	10.448	-0.194316	0.339444	0.859481	-0.956484	374.847	-0.593785	0.205153
ab2753	ULBP1	ULBP1	ULBP1_HUMAN	Q9BZM6	12.0788	-0.0635327	0.735809	0.94676	-0.33766	374.847	-0.433506	0.306441
ab2755	MMP1	MMP1	MMP1_HUMAN	P03956	11.5043	-0.106097	0.41551	0.877012	-0.815139	374.847	-0.362028	0.149834
ab2756	ULBP2	ULBP2	ULBP2_HUMAN	Q9BZM5	11.9624	-0.193119	0.468209	0.888402	-0.726136	374.847	-0.716069	0.32983
ab2757	S10AC	S100A12	S10AC_HUMAN	P80511	10.8846	1.08398	8.16897e-05	0.00426403	3.98322	374.847	0.548875	1.61909
ab2758	VTDB	GC	VTDB_HUMAN	P02774	14.9366	0.25961	0.388333	0.877012	0.863648	374.847	-0.331457	0.850676
ab2759	MMP2	MMP2	MMP2_HUMAN	P08253	9.9541	0.107336	0.529341	0.905449	0.629599	374.847	-0.227888	0.44256
ab2760	CADH2	CDH2	CADH2_HUMAN	P19022	12.46	0.0221798	0.859995	0.975015	0.176502	374.847	-0.224913	0.269272
ab2761	PERM	MPO	PERM_HUMAN	P05164	13.9659	-0.11909	0.634417	0.922681	-0.475908	374.847	-0.611136	0.372956
ab2762	CYR61	CYR61	CYR61_HUMAN	O00622	10.6965	0.0978121	0.543832	0.908469	0.607582	374.847	-0.218736	0.414361
ab2763	POSTN	POSTN	POSTN_HUMAN	Q15063	10.7551	0.0378816	0.797843	0.964552	0.256321	374.847	-0.252719	0.328482
ab2764	MYD88	MYD88	MYD88_HUMAN	Q99836	11.4033	0.345381	0.0171573	0.222483	2.39398	374.847	0.0617002	0.629062
ab2765	ONCO	OCM	ONCO_HUMAN	P0CE72	10.4362	0.105472	0.618749	0.922681	0.498039	374.847	-0.310943	0.521887
ab2766	METRL	METRNL	METRL_HUMAN	Q641Q3	11.5042	-0.03131	0.781782	0.962038	-0.277196	374.847	-0.25341	0.19079
ab2767	REL2	RLN2	REL2_HUMAN	P04090	9.93362	0.0354163	0.80316	0.964972	0.249437	374.847	-0.243771	0.314604
ab2768	ATS13	ADAMTS13	ATS13_HUMAN	Q76LX8	10.1671	-0.00393031	0.980559	0.997992	-0.024384	374.847	-0.320869	0.313008
ab2769	SYUA	SNCA	SYUA_HUMAN	P37840	10.7418	0.158624	0.272709	0.850717	1.09846	374.847	-0.125323	0.44257
ab2770	ROBO3	ROBO3	ROBO3_HUMAN	Q96MS0	12.0423	-0.00927116	0.95505	0.997992	-0.0564044	374.847	-0.332473	0.31393
ab2771	APOA1	APOA1	APOA1_HUMAN	P02647	15.1913	0.152051	0.654443	0.927019	0.447958	374.847	-0.515376	0.819477
ab2772	HBEGF	HBEGF	HBEGF_HUMAN	Q99075	11.6079	0.381469	0.303394	0.859481	1.0306	374.847	-0.346349	1.10929
ab2773	INS	INS	INS_HUMAN	P01308	10.9689	0.0741719	0.657407	0.929289	0.443851	374.847	-0.254419	0.402762
ab2774	PGCA	ACAN	PGCA_HUMAN	P16112	9.90039	0.149058	0.336543	0.859481	0.962252	374.847	-0.155535	0.453651
ab2775	S100B	S100B	S100B_HUMAN	P04271	14.4306	1.0627	7.06518e-05	0.00387226	4.01904	374.847	0.542773	1.58262
ab2776	LEG9	LGALS9	LEG9_HUMAN	O00182	10.7344	0.0566643	0.594842	0.921359	0.532287	374.847	-0.152658	0.265987
ab2777	POSTN	POSTN	POSTN_HUMAN	Q15063	10.0866	0.136446	0.407707	0.877012	0.828868	374.847	-0.187244	0.460137
ab2778	ALBU	ALB	ALBU_HUMAN	P02768	14.5069	-0.471203	0.00553696	0.11435	-2.79019	374.847	-0.803271	-0.139135
ab2779	MUC16	MUC16	MUC16_HUMAN	Q8WXI7	10.583	0.033284	0.836901	0.970437	0.206002	374.847	-0.284416	0.350984
ab2780	KLOT	KL	KLOT_HUMAN	Q9UEF7	10.4899	0.0223759	0.86153	0.975015	0.174547	374.847	-0.229693	0.274445
ab2781	HAVR1	HAVCR1	HAVR1_HUMAN	Q96D42	9.26434	0.0255867	0.898421	0.983295	0.127743	374.847	-0.368264	0.419437
ab2782	CD44v2	CD44	NA	P16070	15.2676	0.470429	0.0709757	0.514362	1.81078	374.847	-0.0404071	0.981266
ab2783	CD36	CD36	CD36_HUMAN	P16671	11.432	-0.0337142	0.84354	0.970542	-0.197505	374.847	-0.369365	0.301937
ab2784	ERBB2	ERBB2	ERBB2_HUMAN	P04626	10.6109	-0.41397	0.0204016	0.250236	-2.32878	374.847	-0.763506	-0.0644333
ab2786	ACVL1	ACVRL1	ACVL1_HUMAN	P37023	14.53	1.1885	1.49919e-05	0.00133522	4.38646	374.847	0.655732	1.72126
ab2787	SAP	PSAP	SAP_HUMAN	P07602	15.7929	0.0658806	0.587949	0.918438	0.542278	374.847	-0.173004	0.304765
ab2788	TNF13	TNFSF13	TNF13_HUMAN	O75888	10.0765	0.0539181	0.622878	0.922681	0.492183	374.847	-0.161489	0.269325
ab2789	Hepcidin-25 chain	HAMP	NA	P81172	10.2754	0.110034	0.468808	0.888402	0.725157	374.847	-0.188331	0.4084
ab2790	GRP	GRP	GRP_HUMAN	P07492	10.7062	-0.0399424	0.770943	0.95613	-0.291352	374.847	-0.30951	0.229626
ab2791	AFAM	AFM	AFAM_HUMAN	P43652	15.2744	-0.359544	0.039584	0.36628	-2.06528	374.847	-0.70186	-0.0172284
ab2792	TFF1	TFF1	TFF1_HUMAN	P04155	11.5604	0.138927	0.317208	0.859481	1.00155	374.847	-0.133825	0.411679
ab2793	MEP1B	MEP1B	MEP1B_HUMAN	Q16820	10.1009	0.0179069	0.921501	0.992815	0.09861	374.847	-0.339161	0.374975
ab2794	LAG3	LAG3	LAG3_HUMAN	P18627	12.2128	-0.0687833	0.565353	0.91341	-0.57542	374.847	-0.303828	0.166262
ab2795	PRDX2	PRDX2	PRDX2_HUMAN	P32119	13.4398	0.199945	0.193896	0.77613	1.30147	374.847	-0.10214	0.502031
ab2796	IC1	SERPING1	IC1_HUMAN	P05155	14.4601	0.143857	0.491143	0.89728	0.68917	374.847	-0.26659	0.554303
ab2797	TRY3	PRSS3	TRY3_HUMAN	P35030	13.3048	0.11937	0.421529	0.877012	0.804654	374.847	-0.172331	0.411071
ab2798	LRIG3	LRIG3	LRIG3_HUMAN	Q6UXM1	11.8146	0.17285	0.323162	0.859481	0.989284	374.847	-0.170709	0.516408
ab2799	NT-ProANP	NPPA	NA	P01160	10.5829	0.184205	0.136042	0.689894	1.4939	374.847	-0.0582502	0.42666
ab2800	LGMN	LGMN	LGMN_HUMAN	Q99538	11.9691	0.0973701	0.54718	0.909809	0.602538	374.847	-0.220386	0.415126
ab2801	GNLY	GNLY	GNLY_HUMAN	P22749	13.6369	-0.115861	0.43038	0.877012	-0.789395	374.847	-0.40446	0.172738
ab2802	SAA1	SAA1	SAA1_HUMAN	P0DJI8	11.6108	0.129048	0.245151	0.850717	1.16403	374.847	-0.0889432	0.347039
ab2803	REL3	RLN3	REL3_HUMAN	Q8WXF3	11.3068	-0.187158	0.263762	0.850717	-1.11922	374.847	-0.515968	0.141652
ab2804	SPRL1	SPARCL1	SPRL1_HUMAN	Q14515	10.1579	0.0788192	0.586065	0.918438	0.545018	374.847	-0.205544	0.363183
ab2805	MEP1A	MEP1A	MEP1A_HUMAN	Q16819	13.2096	-0.024444	0.88415	0.978194	-0.14581	374.847	-0.354082	0.305194
ab2806	TIE1	TIE1	TIE1_HUMAN	P35590	10.2372	0.100677	0.442974	0.882615	0.767995	374.847	-0.157088	0.358442
ab2807	HYAL1	HYAL1	HYAL1_HUMAN	Q12794	11.7859	-0.249963	0.0905549	0.581264	-1.69685	374.847	-0.53962	0.0396942
ab2808	ZPI	SERPINA10	ZPI_HUMAN	Q9UK55	10.7119	0.0712551	0.53746	0.907441	0.617227	374.847	-0.155744	0.298254
ab2809	CATS	CTSS	CATS_HUMAN	P25774	10.0819	0.207151	0.284134	0.850717	1.07262	374.847	-0.172597	0.586898
ab2810	CFAH	CFH	CFAH_HUMAN	P08603	15.9629	-0.204799	0.00339607	0.0793344	-2.94824	374.847	-0.341389	-0.0682095
ab2811	A1BG	A1BG	A1BG_HUMAN	P04217	12.8167	-0.033023	0.821233	0.970437	-0.226118	374.847	-0.32019	0.254144
ab2812	LEPR	LEPR	LEPR_HUMAN	P48357	10.1291	0.123268	0.457819	0.888402	0.743212	374.847	-0.202862	0.449398
ab2813	CDCP1	CDCP1	CDCP1_HUMAN	Q9H5V8	12.2837	-0.245598	0.108667	0.632361	-1.60805	374.847	-0.545915	0.0547183
ab2814	LUM	LUM	LUM_HUMAN	P51884	13.5272	-0.299741	0.0349748	0.336751	-2.11634	374.847	-0.578233	-0.0212482
ab2815	COIA1 (endostatin)	COL18A1	COIA1_HUMAN	P39060	11.1763	0.123944	0.297456	0.859481	1.04336	374.847	-0.109642	0.35753
ab2816	MIS	AMH	MIS_HUMAN	P03971	10.8259	0.0294074	0.826785	0.970437	0.21898	374.847	-0.234654	0.293469
ab2817	C1QT3	C1QTNF3	C1QT3_HUMAN	Q9BXJ4	11.0428	0.127837	0.428497	0.877012	0.792626	374.847	-0.189295	0.444969
ab2818	CADH5	CDH5	CADH5_HUMAN	P33151	10.2626	0.0652299	0.613465	0.922681	0.505557	374.847	-0.188475	0.318935
ab2819	RGMC	HJV	RGMC_HUMAN	Q6ZVN8	15.7758	0.153092	0.347595	0.859481	0.940444	374.847	-0.166998	0.473182
ab2820	CAD11	CDH11	CAD11_HUMAN	P55287	11.5747	0.488103	0.0137474	0.212938	2.47547	374.847	0.100393	0.875814
ab2821	ACY1	ACY1	ACY1_HUMAN	Q03154	11.7402	-0.0272363	0.868959	0.975015	-0.165094	374.847	-0.351627	0.297154
ab2822	MMP13	MMP13	MMP13_HUMAN	P45452	10.5291	-0.0644722	0.557995	0.913065	-0.586347	374.847	-0.280679	0.151735
ab2823	ANGL3	ANGPTL3	ANGL3_HUMAN	Q9Y5C1	14.5471	0.803152	0.00189487	0.0497158	3.12844	374.847	0.298348	1.30796
ab2824	MMP3	MMP3	MMP3_HUMAN	P08254	11.8028	0.0575831	0.731654	0.94676	0.343182	374.847	-0.272348	0.387514
ab2834	A2MG	A2M	A2MG_HUMAN	P01023	13.9627	-0.478775	0.051609	0.435164	-1.95262	374.847	-0.960908	0.00335823
ab2835	AMBP	AMBP	AMBP_HUMAN	P02760	12.3351	-0.103118	0.515174	0.905449	-0.651421	374.847	-0.414379	0.208143
ab2836	APOB	APOB	APOB_HUMAN	P04114	12.1894	-0.253417	0.193318	0.775996	-1.30317	374.847	-0.63579	0.128957
ab2837	APOC1	APOC1	APOC1_HUMAN	P02654	10.3316	0.0308139	0.890214	0.979579	0.138128	374.847	-0.407837	0.469465
ab2838	C1QA	C1QA	C1QA_HUMAN	P02745	13.601	-0.128224	0.415078	0.877012	-0.815896	374.847	-0.437245	0.180797
ab2839	CERU	CP	CERU_HUMAN	P00450	11.4148	0.235021	0.0766046	0.532495	1.77563	374.847	-0.0252381	0.49528
ab2840	CFAI	CFI	CFAI_HUMAN	P05156	11.2955	-0.0222814	0.848475	0.973432	-0.191196	374.847	-0.25143	0.206867
ab2841	CO2A1	COL2A1	CO2A1_HUMAN	P02458	11.7402	-0.0317346	0.8315	0.970437	-0.212927	374.847	-0.324794	0.261324
ab2842	CO6	C6	CO6_HUMAN	P13671	12.5073	0.0972105	0.644279	0.925136	0.462098	374.847	-0.316438	0.510859
ab2843	CO7	C7	CO7_HUMAN	P10643	15.6821	-0.247267	0.0745684	0.523448	-1.78809	374.847	-0.519178	0.024645
ab2844	CO9	C9	CO9_HUMAN	P02748	10.0637	0.194647	0.146326	0.706827	1.45565	374.847	-0.0682844	0.457578
ab2845	CO8A	C8A	CO8A_HUMAN	P07357	13.1475	0.00485336	0.969779	0.997992	0.0379111	374.847	-0.246873	0.25658
ab2846	CO9A1	COL9A1	CO9A1_HUMAN	P20849	11.4337	0.29375	0.0163359	0.222483	2.41221	374.847	0.0542994	0.533201
ab2848	COBA1	COL11A1	COBA1_HUMAN	P12107	11.6519	0.234281	0.108722	0.632361	1.6078	374.847	-0.0522415	0.520804
ab2849	F13A	F13A1	F13A_HUMAN	P00488	12.8597	-0.258354	0.0615217	0.469591	-1.87535	374.847	-0.52924	0.0125313
ab2850	FA10	F10	FA10_HUMAN	P00742	9.72975	-0.0508579	0.864963	0.975015	-0.170177	374.847	-0.638497	0.536781
ab2851	FA11	F11	FA11_HUMAN	P03951	15.0707	0.0706268	0.55336	0.912899	0.593267	374.847	-0.163457	0.304711
ab2852	FA12	F12	FA12_HUMAN	P00748	11.5706	-0.172486	0.282177	0.850717	-1.07699	374.847	-0.487403	0.14243
ab2853	FA5	F5	FA5_HUMAN	P12259	13.4988	1.01343	0.00259585	0.0648963	3.0323	374.847	0.356263	1.67059
ab2854	FA7	F7	FA7_HUMAN	P08709	9.05505	-0.0236041	0.911314	0.990811	-0.111456	374.847	-0.440027	0.392819
ab2855	FA9	F9	FA9_HUMAN	P00740	12.1639	-0.142804	0.242744	0.850717	-1.17	374.847	-0.382801	0.0971932
ab2856	FIBA	FGA	FIBA_HUMAN	P02671	15.3488	-0.207396	0.245146	0.850717	-1.16404	374.847	-0.55773	0.142939
ab2858	HEMO	HPX	HEMO_HUMAN	P02790	14.9423	-0.157741	0.247475	0.850717	-1.15831	374.847	-0.425518	0.110036
ab2859	HPT	HP	HPT_HUMAN	P00738	15.963	-0.115657	0.465009	0.888402	-0.731372	374.847	-0.426604	0.19529
ab2860	IGHA1	IGHA1	IGHA1_HUMAN	P01876	15.9515	-0.0626856	0.469818	0.888402	-0.72351	374.847	-0.233049	0.107678
ab2861	IGHG1	IGHG1	IGHG1_HUMAN	P01857	15.8361	-0.265672	0.310363	0.859481	-1.01584	374.847	-0.779922	0.248578
ab2862	IGHM	IGHM	IGHM_HUMAN	P01871	12.7925	0.229535	0.26402	0.850717	1.11862	374.847	-0.173943	0.633012
ab2863	IL7R	IL7R	IL7RA_HUMAN	P16871	13.3405	-0.141299	0.639732	0.922681	-0.468455	374.847	-0.734393	0.451795
ab2864	FA8	F8	FA8_HUMAN	P00451	10.3986	0.0491113	0.648905	0.925366	0.455651	374.847	-0.162823	0.261046
ab2865	ITIH1	ITIH1	ITIH1_HUMAN	P19827	10.2675	-0.10185	0.761852	0.952284	-0.303271	374.847	-0.762212	0.558513
ab2866	KLKB1	KLKB1	KLKB1_HUMAN	P03952	12.5593	-0.0366309	0.873085	0.975015	-0.15985	374.847	-0.487228	0.413966
ab2868	MLP3B	MAP1LC3B	MLP3B_HUMAN	Q9GZQ8	11.0912	0.151454	0.375074	0.867577	0.888067	374.847	-0.183888	0.486797
ab2869	PABP1	PABPC1	PABP1_HUMAN	P11940	10.681	-0.101432	0.42045	0.877012	-0.806528	374.847	-0.348722	0.145859
ab2870	PLMN	PLG	PLMN_HUMAN	P00747	11.6143	-0.334131	0.0266419	0.292036	-2.2255	374.847	-0.629347	-0.0389139
ab2871	PPA5	ACP5	PPA5_HUMAN	P13686	9.80861	0.171078	0.162152	0.739509	1.40063	374.847	-0.0690946	0.411251
ab2872	PROC	PROC	PROC_HUMAN	P04070	11.5299	0.112124	0.766562	0.955256	0.297091	374.847	-0.629977	0.854226
ab2873	PROS	PROS1	PROS_HUMAN	P07225	14.7035	-0.0683171	0.743705	0.948544	-0.327192	374.847	-0.47888	0.342246
ab2874	RA51C	RAD51C	RA51C_HUMAN	O43502	11.4686	-0.22343	0.060976	0.469591	-1.87932	374.847	-0.457201	0.0103421
ab2875	SMRC1	SMARCC1	SMRC1_HUMAN	Q92922	12.1414	0.406878	0.0262052	0.291629	2.232	374.847	0.0484332	0.765324
ab2876	THRB	F2	THRB_HUMAN	P00734	10.0299	0.114553	0.563767	0.913065	0.577769	374.847	-0.275304	0.504411
ab2878	B2MG	B2M	B2MG_HUMAN	P61769	15.3363	0.463007	0.00572148	0.115594	2.77933	374.847	0.13544	0.790574
ab2879	ANGT	AGT	ANGT_HUMAN	P01019	9.87252	-0.00118119	0.994597	0.998885	-0.00677576	374.847	-0.343959	0.341597
ab2880	DKK2	DKK2	DKK2_HUMAN	Q9UBU2	10.0026	-0.121179	0.653754	0.927019	-0.448913	374.847	-0.651966	0.409607
ab2881	TNF14	TNFSF14	TNF14_HUMAN	O43557	13.9661	-0.388848	0.211066	0.795686	-1.25278	374.847	-0.999167	0.221471
ab2882	PGH2	PTGS2	PGH2_HUMAN	P35354	11.9035	0.758069	0.0857943	0.578843	1.72255	374.847	-0.107275	1.62341
ab2883	CD15	NA	CD15	NA	10.4824	-0.252488	0.309698	0.859481	-1.01724	374.847	-0.740547	0.235571
ab2884	PTPRC	PTPRC	PTPRC_HUMAN	P08575	11.6502	-0.0162113	0.90623	0.988804	-0.117875	374.847	-0.286637	0.254214
ab2885	PRIO	PRNP	PRIO_HUMAN	P04156	9.32649	0.333971	0.00773589	0.148968	2.67783	374.847	0.0887388	0.579204
ab2886	DAF	CD55	DAF_HUMAN	P08174	10.5167	-0.240933	0.0866574	0.578843	-1.71781	374.847	-0.516719	0.0348542
ab2888	PLPHP	PLPBP	PLPHP_HUMAN	O94903	11.9061	0.177323	0.115493	0.641005	1.57764	374.847	-0.0436866	0.398333
ab2889	PLPHP	PLPBP	PLPHP_HUMAN	O94903	10.5011	-0.164806	0.38225	0.870937	-0.874786	374.847	-0.53525	0.205638
ab2890	HMMR	HMMR	HMMR_HUMAN	O75330	9.79431	0.0450695	0.78731	0.9639	0.269998	374.847	-0.283158	0.373297
ab2891	TGM1	TGM1	TGM1_HUMAN	P22735	10.2767	0.0621979	0.586121	0.918438	0.544937	374.847	-0.162233	0.286629
ab2892	TGM1	TGM1	TGM1_HUMAN	P22735	11.1859	-0.0348436	0.765869	0.955256	-0.297999	374.847	-0.264755	0.195067
ab2893	TGM2	TGM2	TGM2_HUMAN	P21980	10.2465	0.0168386	0.888944	0.979579	0.139735	374.847	-0.220109	0.253786
ab2894	TGM2	TGM2	TGM2_HUMAN	P21980	10.795	-0.172438	0.0954329	0.601734	-1.67162	374.847	-0.375275	0.0303988
ab2895	TGM2	TGM2	TGM2_HUMAN	P21980	10.9222	-0.142763	0.281867	0.850717	-1.07768	374.847	-0.403246	0.117719
ab2897	TGM3	TGM3	TGM3_HUMAN	Q08188	12.577	0.182211	0.549371	0.911355	0.599245	374.847	-0.41568	0.780102
ab2898	TGM3L	TGM6	TGM3L_HUMAN	O95932	12.8918	-0.232962	0.156318	0.735161	-1.42041	374.847	-0.555456	0.0895328
ab2899	TGM3L	TGM6	TGM3L_HUMAN	O95932	10.5631	0.0907786	0.423289	0.877012	0.801606	374.847	-0.131898	0.313455
ab2900	TGM3L	TGM6	TGM3L_HUMAN	O95932	13.4424	0.447044	0.00756396	0.147653	2.6855	374.847	0.11972	0.774368
ab2901	TGM3L	TGM6	TGM3L_HUMAN	O95932	10.683	0.117518	0.268879	0.850717	1.10729	374.847	-0.0911688	0.326204
ab2902	TGM3L	TGM6	TGM3L_HUMAN	O95932	10.0413	-0.00274366	0.985764	0.997992	-0.0178556	374.847	-0.304884	0.299396
ab2903	F13A	F13A1	F13A_HUMAN	P00488	12.0636	-0.232797	0.0616235	0.469591	-1.87461	374.847	-0.476981	0.0113877
ab2904	F13A	F13A1	F13A_HUMAN	P00488	9.66719	0.01014	0.930623	0.996347	0.0871201	374.847	-0.218722	0.239002
ab2905	F13A	F13A1	F13A_HUMAN	P00488	11.2475	-0.0485158	0.702931	0.941904	-0.381658	374.847	-0.298471	0.201439
ab2906	CUED2	CUEDC2	CUED2_HUMAN	Q9H467	10.4149	-0.289769	0.242238	0.850717	-1.17126	374.847	-0.776232	0.196695
ab2907	K2C8	KRT8	K2C8_HUMAN	P05787	10.9456	-0.183522	0.529027	0.905449	-0.630079	374.847	-0.756247	0.389203
ab2908	AQP1	AQP1	AQP1_HUMAN	P29972	10.8702	-0.172803	0.355924	0.859481	-0.924302	374.847	-0.540416	0.194809
ab2909	HMGB2	HMGB2	HMGB2_HUMAN	P26583	11.5412	0.218653	0.146835	0.706891	1.45381	374.847	-0.0770798	0.514386
ab2910	CDKN3	CDKN3	CDKN3_HUMAN	Q16667	10.5814	-0.14464	0.204704	0.790386	-1.27047	374.847	-0.3685	0.0792197
ab2911	MELPH	MLPH	MELPH_HUMAN	Q9BV36	12.5102	-0.202018	0.40387	0.877012	-0.835676	374.847	-0.677359	0.273323
ab2913	PACA	ADCYAP1	PACA_HUMAN	P18509	9.75094	0.062798	0.684925	0.937673	0.406066	374.847	-0.241291	0.366887
ab2914	MUC5B	MUC5B	MUC5B_HUMAN	Q9HC84	11.0917	-0.112663	0.42928	0.877012	-0.791282	374.847	-0.392626	0.167301
ab2915	LTOR1	LAMTOR1	LTOR1_HUMAN	Q6IAA8	11.2287	0.198952	0.321949	0.859481	0.991771	374.847	-0.195496	0.593401
ab2916	MLP3B	MAP1LC3B	MLP3B_HUMAN	Q9GZQ8	11.1834	0.150173	0.319941	0.859481	0.9959	374.847	-0.14633	0.446676
ab2917	FAK1	PTK2	FAK1_HUMAN	Q05397	10.4538	-0.000611512	0.997419	0.998885	-0.00323753	374.847	-0.372013	0.37079
ab2918	TFPI2	TFPI2	TFPI2_HUMAN	P48307	13.3455	-0.0170318	0.923714	0.994179	-0.0958206	374.847	-0.366538	0.332475
ab2919	SODC	SOD1	SODC_HUMAN	P00441	10.5036	-0.0994636	0.564498	0.913065	-0.576685	374.847	-0.438603	0.239676
ab2920	SMAD3	SMAD3	SMAD3_HUMAN	P84022	10.996	0.221336	0.113363	0.641005	1.58697	374.847	-0.0529079	0.49558
ab2921	PAK1	PAK1	PAK1_HUMAN	Q13153	10.8528	0.218802	0.193188	0.775996	1.30355	374.847	-0.111246	0.548851
ab2923	RAB5A	RAB5A	RAB5A_HUMAN	P20339	11.7707	0.252317	0.235325	0.848957	1.18866	374.847	-0.165071	0.669705
ab2924	LMNA	LMNA	LMNA_HUMAN	P02545	11.7412	0.0848161	0.619486	0.922681	0.496993	374.847	-0.250752	0.420384
ab2925	EDNRA	EDNRA	EDNRA_HUMAN	P25101	12.4737	-0.254311	0.37005	0.864251	-0.897459	374.847	-0.811502	0.302879
ab2926	ID2	ID2	ID2_HUMAN	Q02363	10.8386	-0.260217	0.376426	0.867577	-0.885554	374.847	-0.838011	0.317578
ab2927	GELS	GSN	GELS_HUMAN	P06396	8.96338	-0.0586794	0.749914	0.948544	-0.318987	374.847	-0.420393	0.303034
ab2928	IRS2	IRS2	IRS2_HUMAN	Q9Y4H2	10.6134	0.0666706	0.79006	0.9639	0.266423	374.847	-0.425386	0.558727
ab2929	VRK1	VRK1	VRK1_HUMAN	Q99986	10.2158	0.0504093	0.861829	0.975015	0.174166	374.847	-0.518704	0.619522
ab2930	BAX	BAX	BAX_HUMAN	Q07812	10.825	0.292572	0.0664369	0.495668	1.84083	374.847	-0.0199439	0.605088
ab2931	GPX4	GPX4	GPX4_HUMAN	P36969	11.207	0.182203	0.212286	0.798174	1.24943	374.847	-0.104541	0.468947
ab2933	SSRD	SSR4	SSRD_HUMAN	P51571	9.7436	-0.229179	0.378081	0.867577	-0.882484	374.847	-0.739826	0.281468
ab2934	ARHG2	ARHGEF2	ARHG2_HUMAN	Q92974	14.1407	-0.179744	0.54005	0.908469	-0.6133	374.847	-0.756025	0.396537
ab2935	PO2F1	POU2F1	PO2F1_HUMAN	P14859	11.5085	-0.181203	0.346179	0.859481	-0.943215	374.847	-0.558956	0.19655
ab2936	PYRG1	CTPS1	PYRG1_HUMAN	P17812	11.015	0.177557	0.371173	0.864251	0.895353	374.847	-0.212381	0.567495
ab2937	TNPO3	TNPO3	TNPO3_HUMAN	Q9Y5L0	11.1015	0.0532077	0.752842	0.948544	0.315125	374.847	-0.278797	0.385212
ab2938	PDLI1	PDLIM1	PDLI1_HUMAN	O00151	11.9598	0.206985	0.196475	0.780918	1.29396	374.847	-0.107551	0.521521
ab2939	AKA12	AKAP12	AKA12_HUMAN	Q02952	10.7609	-0.297601	0.105556	0.632008	-1.62241	374.847	-0.658284	0.0630827
ab2941	ECHM	ECHS1	ECHM_HUMAN	P30084	10.7496	-0.0101867	0.963399	0.997992	-0.0459197	374.847	-0.446388	0.426014
ab2943	GPM6B	GPM6B	GPM6B_HUMAN	Q13491	10.7682	0.216524	0.0969676	0.607837	1.6639	374.847	-0.0393526	0.4724
ab2944	VEGFA	VEGFA	VEGFA_HUMAN	P15692	9.79983	0.306502	0.0223238	0.263159	2.29433	374.847	0.0438201	0.569183
ab2946	VEGFC	VEGFC	VEGFC_HUMAN	P49767	8.63337	-0.244186	0.261856	0.850717	-1.12371	374.847	-0.671474	0.183101
ab2947	TGFB3	TGFB3	TGFB3_HUMAN	P10600	8.62502	0.0535278	0.813435	0.968425	0.236163	374.847	-0.392148	0.499204
ab2948	CSF2	CSF2	CSF2_HUMAN	P04141	12.3135	0.3827	0.37361	0.865865	0.890796	374.847	-0.462059	1.22746
ab2950	CD45RA	PTPRC	NA	P08575	10.6122	-0.0347481	0.802361	0.964972	-0.25047	374.847	-0.307537	0.238041
ab2952	PCNA	PCNA	PCNA_HUMAN	P12004	11.3347	0.146952	0.323976	0.859481	0.98762	374.847	-0.145624	0.439528
ab2954	HPT1-1 & HPT2-2	HP	NA	P00738	12.3437	0.256826	0.110473	0.639934	1.59986	374.847	-0.0588274	0.572479
ab2955	HPT1-1 & HPT2-2	HP	NA	P00738	10.8868	0.142302	0.563184	0.913065	0.578633	374.847	-0.34127	0.625874
ab2956	HPT1-1 & HPT2-2	HP	NA	P00738	10.2023	0.0285669	0.870128	0.975015	0.163608	374.847	-0.314764	0.371898
ab2957	HPT1-1 & HPT2-2	HP	NA	P00738	10.4484	0.186749	0.323718	0.859481	0.988147	374.847	-0.184863	0.558361
ab2958	NGAL	LCN2	NGAL_HUMAN	P80188	10.7617	0.0769113	0.679002	0.936152	0.414149	374.847	-0.288251	0.442074
ab2959	NGAL	LCN2	NGAL_HUMAN	P80188	10.916	-0.118856	0.419304	0.877012	-0.808521	374.847	-0.407914	0.170201
ab2960	NGAL	LCN2	NGAL_HUMAN	P80188	12.619	-0.047155	0.711034	0.943164	-0.370749	374.847	-0.297247	0.202937
ab2961	NGAL	LCN2	NGAL_HUMAN	P80188	10.6611	-0.00142024	0.992945	0.998885	-0.00884758	374.847	-0.31706	0.314219
ab2962	NGAL	LCN2	NGAL_HUMAN	P80188	9.63512	0.142775	0.477816	0.889728	0.710532	374.847	-0.252339	0.537889
ab2964	B2MG	B2M	B2MG_HUMAN	P61769	10.3374	0.14018	0.519173	0.905449	0.64523	374.847	-0.287013	0.567372
ab2965	CCL2	CCL2	CCL2_HUMAN	P13500	10.2242	0.118883	0.601092	0.922681	0.523275	374.847	-0.327845	0.565611
ab2966	CCL2	CCL2	CCL2_HUMAN	P13500	10.6056	-0.170048	0.277274	0.850717	-1.08805	374.847	-0.477357	0.137262
ab2967	CCL2	CCL2	CCL2_HUMAN	P13500	10.0376	0.241713	0.25104	0.850717	1.1496	374.847	-0.17172	0.655147
ab2968	CCL2	CCL2	CCL2_HUMAN	P13500	10.5216	-0.0039878	0.981572	0.997992	-0.0231131	374.847	-0.343244	0.335269
ab2969	CCL2	CCL2	CCL2_HUMAN	P13500	10.6597	-0.0402045	0.865618	0.975015	-0.169343	374.847	-0.507035	0.426626
ab2970	VEGFA	VEGFA	VEGFA_HUMAN	P15692	10.5373	0.103268	0.525204	0.905449	0.63594	374.847	-0.216034	0.42257
ab2971	VEGFA	VEGFA	VEGFA_HUMAN	P15692	11.6826	-0.158912	0.299007	0.859481	-1.04001	374.847	-0.459361	0.141538
ab2972	VEGFA	VEGFA	VEGFA_HUMAN	P15692	11.2069	-0.0668688	0.651922	0.926707	-0.451457	374.847	-0.358115	0.224377
ab2974	VEGFA	VEGFA	VEGFA_HUMAN	P15692	11.9877	-0.0500318	0.685653	0.937673	-0.405076	374.847	-0.292895	0.192832
ab2975	VEGFA	VEGFA	VEGFA_HUMAN	P15692	11.5061	-0.077554	0.622614	0.922681	-0.492557	374.847	-0.387153	0.232045
ab2976	VEGFA	VEGFA	VEGFA_HUMAN	P15692	10.4626	-0.0783766	0.636438	0.922681	-0.47307	374.847	-0.404148	0.247395
ab2977	VEGFA	VEGFA	VEGFA_HUMAN	P15692	11.7341	0.126181	0.343459	0.859481	0.948553	374.847	-0.135388	0.38775
ab2978	VEGFA	VEGFA	VEGFA_HUMAN	P15692	12.9079	-0.142869	0.299812	0.859481	-1.03827	374.847	-0.413439	0.127701
ab2979	VEGFA	VEGFA	VEGFA_HUMAN	P15692	12.5212	-0.0727675	0.615554	0.922681	-0.502581	374.847	-0.357465	0.21193
ab2980	VEGFA	VEGFA	VEGFA_HUMAN	P15692	12.4759	-0.0717558	0.615187	0.922681	-0.503104	374.847	-0.352203	0.208692
ab2981	VEGFA	VEGFA	VEGFA_HUMAN	P15692	11.9156	-0.145502	0.36249	0.859481	-0.911743	374.847	-0.459299	0.168295
ab2982	VEGFA	VEGFA	VEGFA_HUMAN	P15692	11.8405	-0.120882	0.434533	0.877012	-0.782299	374.847	-0.424719	0.182955
ab2984	VEGFA	VEGFA	VEGFA_HUMAN	P15692	12.2812	-0.125611	0.351752	0.859481	-0.932357	374.847	-0.390521	0.139299
ab2985	VEGFA	VEGFA	VEGFA_HUMAN	P15692	12.4711	-0.128327	0.36783	0.863633	-0.901634	374.847	-0.408188	0.151533
ab2986	VEGFA	VEGFA	VEGFA_HUMAN	P15692	12.5631	-0.137171	0.31908	0.859481	-0.997676	374.847	-0.407521	0.133179
ab2987	VEGFA	VEGFA	VEGFA_HUMAN	P15692	12.2977	-0.0938509	0.465918	0.888402	-0.729882	374.847	-0.346686	0.158985
ab2988	CCL5	CCL5	CCL5_HUMAN	P13501	12.0939	-0.00731567	0.957633	0.997992	-0.0531598	374.847	-0.277913	0.263282
ab2989	CCL5	CCL5	CCL5_HUMAN	P13501	10.4785	0.211578	0.15447	0.728873	1.4268	374.847	-0.0800035	0.503159
ab2990	CCL5	CCL5	CCL5_HUMAN	P13501	9.91579	0.0973157	0.67978	0.936152	0.413085	374.847	-0.365914	0.560545
ab2991	CCL5	CCL5	CCL5_HUMAN	P13501	12.0603	-0.0866912	0.501982	0.903695	-0.672024	374.847	-0.340346	0.166963
ab2992	CCL5	CCL5	CCL5_HUMAN	P13501	11.5934	-0.074551	0.529926	0.905449	-0.628704	374.847	-0.307714	0.158612
ab2994	ANGT	AGT	ANGT_HUMAN	P01019	12.4366	-0.0273227	0.835118	0.970437	-0.208288	374.847	-0.285259	0.230614
ab2995	TGFB1	TGFB1	TGFB1_HUMAN	P01137	9.56028	-0.0547315	0.722165	0.943164	-0.355834	374.847	-0.357174	0.247711
ab2996	TGFB1	TGFB1	TGFB1_HUMAN	P01137	12.1519	-0.0258188	0.861826	0.975015	-0.17417	374.847	-0.317303	0.265666
ab2997	TGFB1	TGFB1	TGFB1_HUMAN	P01137	12.3088	-0.159729	0.181297	0.775996	-1.33926	374.847	-0.394243	0.0747858
ab2998	VEGFC	VEGFC	VEGFC_HUMAN	P49767	9.8594	0.217213	0.296593	0.859481	1.04522	374.847	-0.191416	0.625841
ab2999	VEGFC	VEGFC	VEGFC_HUMAN	P49767	10.4711	-0.0115576	0.951213	0.997992	-0.0612245	374.847	-0.382746	0.359631
ab3000	VEGFC	VEGFC	VEGFC_HUMAN	P49767	14.0547	-0.129047	0.33979	0.859481	-0.955799	374.847	-0.394528	0.136434
ab3001	VEGFC	VEGFC	VEGFC_HUMAN	P49767	14.1893	-0.100428	0.484033	0.891146	-0.700527	374.847	-0.382318	0.181463
ab3002	VEGFC	VEGFC	VEGFC_HUMAN	P49767	14.0808	-0.0417717	0.766886	0.955256	-0.296665	374.847	-0.318636	0.235093
ab3004	VEGFC	VEGFC	VEGFC_HUMAN	P49767	11.4523	-0.0294264	0.838962	0.970437	-0.203363	374.847	-0.31395	0.255098
ab3005	VEGFC	VEGFC	VEGFC_HUMAN	P49767	12.0416	-0.0788946	0.690527	0.93957	-0.398447	374.847	-0.468234	0.310445
ab3006	VEGFC	VEGFC	VEGFC_HUMAN	P49767	12.6265	-0.12332	0.332703	0.859481	-0.969937	374.847	-0.373322	0.126682
ab3007	DKK2	DKK2	DKK2_HUMAN	Q9UBU2	11.2804	0.0729508	0.661558	0.929977	0.438112	374.847	-0.254464	0.400365
ab3008	DKK2	DKK2	DKK2_HUMAN	Q9UBU2	11.9103	3.67195e-05	0.999795	0.999795	0.000257606	374.847	-0.280244	0.280318
ab3009	CD99	CD99	CD99_HUMAN	P14209	12.0668	-0.0736653	0.62161	0.922681	-0.493979	374.847	-0.366895	0.219564
ab3010	CD99	CD99	CD99_HUMAN	P14209	11.9762	-0.0419244	0.736812	0.94676	-0.336328	374.847	-0.287032	0.203183
ab3011	CD99	CD99	CD99_HUMAN	P14209	10.7283	-0.10665	0.464132	0.888402	-0.73281	374.847	-0.392818	0.179518
ab3012	CD99	CD99	CD99_HUMAN	P14209	12.5556	-0.163403	0.201466	0.784396	-1.27963	374.847	-0.414493	0.087686
ab3014	CD99	CD99	CD99_HUMAN	P14209	12.8963	0.243192	0.141997	0.70448	1.47149	374.847	-0.081779	0.568164
ab3015	CD99	CD99	CD99_HUMAN	P14209	12.4532	-0.15467	0.324046	0.859481	-0.987477	374.847	-0.462657	0.153317
ab3016	PRIO	PRNP	PRIO_HUMAN	P04156	13.5991	-0.15092	0.207861	0.791213	-1.26164	374.847	-0.386134	0.0842939
ab3017	PRIO	PRNP	PRIO_HUMAN	P04156	11.902	-0.0255859	0.842381	0.970542	-0.198987	374.847	-0.278416	0.227244
ab3018	PRIO	PRNP	PRIO_HUMAN	P04156	12.4406	-0.107949	0.409341	0.877012	-0.825981	374.847	-0.364932	0.149033
ab3019	PRIO	PRNP	PRIO_HUMAN	P04156	12.2891	-0.102879	0.426251	0.877012	-0.796491	374.847	-0.356859	0.151101
ab3020	PRIO	PRNP	PRIO_HUMAN	P04156	12.2431	-0.24631	0.0865575	0.578843	-1.71836	374.847	-0.528163	0.0355423
ab3021	PRIO	PRNP	PRIO_HUMAN	P04156	12.0475	-0.0186368	0.882052	0.97739	-0.14847	374.847	-0.26546	0.228187
ab3022	CCL11	CCL11	CCL11_HUMAN	P51671	12.1431	-0.0786377	0.554815	0.912946	-0.591092	374.847	-0.340232	0.182957
ab3024	CCL11	CCL11	CCL11_HUMAN	P51671	12.3457	-0.0802107	0.519222	0.905449	-0.645154	374.847	-0.324678	0.164257
ab3025	CCL11	CCL11	CCL11_HUMAN	P51671	11.3983	0.0567076	0.795208	0.964392	0.259739	374.847	-0.372588	0.486004
ab3026	CCL11	CCL11	CCL11_HUMAN	P51671	12.4132	-0.153376	0.220736	0.820012	-1.22662	374.847	-0.399245	0.0924916
ab3027	CCL11	CCL11	CCL11_HUMAN	P51671	13.3468	-0.155637	0.227736	0.834252	-1.20819	374.847	-0.408935	0.0976604
ab3028	CCL7	CCL7	CCL7_HUMAN	P80098	12.203	-0.0316712	0.815504	0.968425	-0.233495	374.847	-0.298381	0.235039
ab3029	CCL7	CCL7	CCL7_HUMAN	P80098	12.3961	-0.250085	0.144148	0.706827	-1.46358	374.847	-0.586074	0.085904
ab3030	CCL7	CCL7	CCL7_HUMAN	P80098	12.9317	-0.388768	0.0596698	0.469591	-1.88895	374.847	-0.793458	0.0159216
ab3031	CCL7	CCL7	CCL7_HUMAN	P80098	12.4208	-0.0849449	0.552005	0.912538	-0.595295	374.847	-0.365525	0.195636
ab3032	CCL7	CCL7	CCL7_HUMAN	P80098	12.087	-0.175523	0.285623	0.850717	-1.0693	374.847	-0.498287	0.147242
ab3034	TNF14	TNFSF14	TNF14_HUMAN	O43557	11.8354	-0.045537	0.761691	0.952284	-0.303482	374.847	-0.340579	0.249505
ab3035	TNF14	TNFSF14	TNF14_HUMAN	O43557	11.3967	0.032218	0.83302	0.970437	0.210977	374.847	-0.268055	0.332491
ab3036	TNF14	TNFSF14	TNF14_HUMAN	O43557	10.7937	0.0179892	0.914669	0.991501	0.107223	374.847	-0.311907	0.347885
ab3037	TNF14	TNFSF14	TNF14_HUMAN	O43557	10.6059	-0.00494744	0.977693	0.997992	-0.0279802	374.847	-0.352629	0.342734
ab3038	TNF14	TNFSF14	TNF14_HUMAN	O43557	11.5354	-0.0662772	0.73226	0.94676	-0.342375	374.847	-0.446918	0.314363
ab3039	TNF14	TNFSF14	TNF14_HUMAN	O43557	11.5754	-0.0585886	0.78799	0.9639	-0.269115	374.847	-0.486672	0.369495
ab3040	IL7	IL7	IL7_HUMAN	P13232	11.9485	-0.0665679	0.826864	0.970437	-0.218879	374.847	-0.664586	0.53145
ab3041	IL7	IL7	IL7_HUMAN	P13232	13.1357	-0.0625158	0.660376	0.929877	-0.439744	374.847	-0.342055	0.217023
ab3042	IL7	IL7	IL7_HUMAN	P13232	12.7532	-0.142617	0.254578	0.850717	-1.14105	374.847	-0.388381	0.103148
ab3044	IL7	IL7	IL7_HUMAN	P13232	12.0858	-0.0355727	0.792381	0.964255	-0.263408	374.847	-0.301119	0.229974
ab3045	PGH2	PTGS2	PGH2_HUMAN	P35354	12.3622	-0.104678	0.529067	0.905449	-0.630018	374.847	-0.431382	0.222026
ab3046	PGH2	PTGS2	PGH2_HUMAN	P35354	12.0338	-0.0524811	0.693599	0.93957	-0.394279	374.847	-0.31421	0.209248
ab3047	PGH2	PTGS2	PGH2_HUMAN	P35354	11.5901	0.0312305	0.815898	0.968425	0.232988	374.847	-0.23234	0.294801
ab3048	PGH2	PTGS2	PGH2_HUMAN	P35354	10.8996	0.0291495	0.866316	0.975015	0.168455	374.847	-0.311101	0.3694
ab3049	IFNA1	IFNA1; IFNA13	IFNA1_HUMAN	P01562	14.068	-0.0599271	0.613265	0.922681	-0.505842	374.847	-0.292876	0.173022
ab3050	IFNA1	IFNA1; IFNA13	IFNA1_HUMAN	P01562	12.834	-0.142103	0.297199	0.859481	-1.04391	374.847	-0.409767	0.125562
ab3051	IFNA1	IFNA1; IFNA13	IFNA1_HUMAN	P01562	13.4845	-0.132908	0.335869	0.859481	-0.963597	374.847	-0.404119	0.138303
ab3052	IFNA1	IFNA1; IFNA13	IFNA1_HUMAN	P01562	13.448	0.113103	0.472379	0.888402	0.719341	374.847	-0.196063	0.422268
ab3054	IFNA1	IFNA1; IFNA13	IFNA1_HUMAN	P01562	13.5293	-0.125913	0.364181	0.8618	-0.908533	374.847	-0.398423	0.146597
ab3055	IFNA1	IFNA1; IFNA13	IFNA1_HUMAN	P01562	13.1736	-0.123729	0.426602	0.877012	-0.795886	374.847	-0.429415	0.181956
ab3056	IFNA1	IFNA1; IFNA13	IFNA1_HUMAN	P01562	14.749	0.263332	0.0408828	0.37107	2.05181	374.847	0.0109723	0.515691
ab3057	IL1B	IL1B	IL1B_HUMAN	P01584	12.7988	-0.194077	0.162445	0.739509	-1.39965	374.847	-0.466727	0.0785738
ab3058	IL1B	IL1B	IL1B_HUMAN	P01584	12.9539	-0.196065	0.261389	0.850717	-1.12481	374.847	-0.538812	0.146682
ab3059	IL1B	IL1B	IL1B_HUMAN	P01584	14.9728	-0.0036123	0.980621	0.997992	-0.0243063	374.847	-0.295837	0.288612
ab3060	IL1B	IL1B	IL1B_HUMAN	P01584	12.3691	-0.157054	0.353614	0.859481	-0.928754	374.847	-0.489561	0.175453
ab3061	IL1B	IL1B	IL1B_HUMAN	P01584	14.0352	-0.0459857	0.683424	0.937673	-0.408112	374.847	-0.267548	0.175576
ab3062	IL1B	IL1B	IL1B_HUMAN	P01584	14.2275	-0.0864965	0.482955	0.891146	-0.702257	374.847	-0.328686	0.155693
ab3064	BGH3	TGFBI	BGH3_HUMAN	Q15582	14.9235	-0.0847472	0.62282	0.922681	-0.492266	374.847	-0.423263	0.253768
ab3065	BGH3	TGFBI	BGH3_HUMAN	Q15582	12.5712	0.0159955	0.930301	0.996347	0.0875245	374.847	-0.343357	0.375348
ab3066	BGH3	TGFBI	BGH3_HUMAN	Q15582	13.3039	-0.112335	0.432102	0.877012	-0.786447	374.847	-0.3932	0.16853
ab3067	BGH3	TGFBI	BGH3_HUMAN	Q15582	12.5465	-0.150157	0.27215	0.850717	-1.09974	374.847	-0.418633	0.11832
ab3068	HMMR	HMMR	HMMR_HUMAN	O75330	13.3777	-0.133856	0.360466	0.859481	-0.915598	374.847	-0.421322	0.153609
ab3069	HMMR	HMMR	HMMR_HUMAN	O75330	11.0071	0.044303	0.737885	0.947245	0.334904	374.847	-0.215812	0.304418
ab3070	HMMR	HMMR	HMMR_HUMAN	O75330	14.442	-0.00548396	0.968247	0.997992	-0.0398335	374.847	-0.27619	0.265222
ab3071	HMMR	HMMR	HMMR_HUMAN	O75330	15.141	-0.108613	0.435649	0.877012	-0.780399	374.847	-0.382277	0.165051
ab3072	HMMR	HMMR	HMMR_HUMAN	O75330	12.7387	-0.187227	0.207434	0.791213	-1.26283	374.847	-0.478752	0.104298
ab3074	HMMRv2	HMMR	NA	O75330	11.8341	-0.0397485	0.732906	0.94676	-0.341517	374.847	-0.268604	0.189107
ab3075	HMMRv2	HMMR	NA	O75330	12.0235	-0.0662977	0.753615	0.948544	-0.314106	374.847	-0.481323	0.348728
ab3076	HMMR	HMMR	HMMR_HUMAN	O75330	14.0131	-0.00952068	0.94204	0.997992	-0.0727552	374.847	-0.26683	0.247789
ab3077	HMMRv2	HMMR	NA	O75330	13.1166	-0.0596723	0.712271	0.943164	-0.369088	374.847	-0.377576	0.258231
ab3078	CRLF2	CRLF2	CRLF2_HUMAN	Q9HC73	13.9723	-0.111217	0.465452	0.888402	-0.730645	374.847	-0.410523	0.188089
ab3079	CRLF2	CRLF2	CRLF2_HUMAN	Q9HC73	14.5805	0.134294	0.300279	0.859481	1.03727	374.847	-0.120282	0.38887
ab3080	CRLF2	CRLF2	CRLF2_HUMAN	Q9HC73	14.9631	0.0368686	0.786782	0.9639	0.270685	374.847	-0.230952	0.304689
ab3081	CRLF2	CRLF2	CRLF2_HUMAN	Q9HC73	12.6575	-0.139715	0.361132	0.859481	-0.914328	374.847	-0.440181	0.16075
ab3082	CRLF2	CRLF2	CRLF2_HUMAN	Q9HC73	12.3561	-0.0604804	0.662514	0.93013	-0.436792	374.847	-0.332746	0.211785
ab3084	DAF	CD55	DAF_HUMAN	P08174	13.5433	-0.188361	0.1901	0.775996	-1.31266	374.847	-0.470518	0.0937961
ab3085	DAF	CD55	DAF_HUMAN	P08174	14.7578	0.0123817	0.969911	0.997992	0.0377452	374.847	-0.632636	0.657399
ab3086	DAF	CD55	DAF_HUMAN	P08174	13.6642	-0.0940768	0.51571	0.905449	-0.650589	374.847	-0.378411	0.190257
ab3087	DAF	CD55	DAF_HUMAN	P08174	13.3398	-0.160135	0.266943	0.850717	-1.11179	374.847	-0.443351	0.123081
ab3088	DAF	CD55	DAF_HUMAN	P08174	12.7102	-0.101141	0.422383	0.877012	-0.803174	374.847	-0.348752	0.14647
ab3089	DAF	CD55	DAF_HUMAN	P08174	13.0576	-0.16117	0.221458	0.820012	-1.2247	374.847	-0.419936	0.0975962
ab3090	CD8A	CD8A	CD8A_HUMAN	P01732	13.3123	-0.0235495	0.873123	0.975015	-0.159802	374.847	-0.313319	0.26622
ab3091	CD8A	CD8A	CD8A_HUMAN	P01732	13.2144	-0.102887	0.420195	0.877012	-0.806971	374.847	-0.353587	0.147813
ab3092	CD8A	CD8A	CD8A_HUMAN	P01732	12.9832	-0.140382	0.322859	0.859481	-0.989905	374.847	-0.419232	0.138468
ab3094	CD8A	CD8A	CD8A_HUMAN	P01732	12.473	-0.0942398	0.428028	0.877012	-0.793431	374.847	-0.327788	0.139309
ab3095	CD8A	CD8A	CD8A_HUMAN	P01732	11.4311	-0.0987388	0.521806	0.905449	-0.641167	374.847	-0.401548	0.204071
ab3096	CD8A	CD8A	CD8A_HUMAN	P01732	14.6855	0.0425699	0.77368	0.956244	0.287772	374.847	-0.248305	0.333445
ab3097	GAS6	GAS6	GAS6_HUMAN	Q14393	13.3124	-0.173838	0.181242	0.775996	-1.33943	374.847	-0.429035	0.0813599
ab3098	GAS6	GAS6	GAS6_HUMAN	Q14393	12.9676	-0.111183	0.383212	0.870937	-0.873018	374.847	-0.361602	0.139236
ab3099	GAS6	GAS6	GAS6_HUMAN	Q14393	13.8159	-0.00597155	0.9786	0.997992	-0.0268415	374.847	-0.443427	0.431484
ab3100	GAS6	GAS6	GAS6_HUMAN	Q14393	14.5742	-0.0199441	0.864244	0.975015	-0.171091	374.847	-0.249157	0.209269
ab3101	GAS6	GAS6	GAS6_HUMAN	Q14393	15.9338	-0.0892586	0.117197	0.645857	-1.57027	374.847	-0.20103	0.0225124
ab3102	GAS6	GAS6	GAS6_HUMAN	Q14393	12.8205	-0.140567	0.351894	0.859481	-0.932083	374.847	-0.437107	0.155972
ab3104	CP1B1	CYP1B1	CP1B1_HUMAN	Q16678	12.8216	-0.180418	0.113415	0.641005	-1.58674	374.847	-0.403995	0.0431588
ab3105	CP1B1	CYP1B1	CP1B1_HUMAN	Q16678	12.7833	-0.111303	0.40044	0.877012	-0.841794	374.847	-0.37129	0.148685
ab3106	CP1B1	CYP1B1	CP1B1_HUMAN	Q16678	11.8349	-0.0357353	0.844053	0.970542	-0.196848	374.847	-0.392695	0.321224
ab3107	CP1B1	CYP1B1	CP1B1_HUMAN	Q16678	12.1702	0.0385619	0.792145	0.964255	0.263714	374.847	-0.248965	0.326089
ab3108	CP1B1	CYP1B1	CP1B1_HUMAN	Q16678	12.2713	-0.0104553	0.932105	0.997184	-0.0852545	374.847	-0.251597	0.230686
ab3109	CP1B1	CYP1B1	CP1B1_HUMAN	Q16678	12.0233	-0.0389736	0.816196	0.968425	-0.232604	374.847	-0.368436	0.290489
ab3110	CP1B1	CYP1B1	CP1B1_HUMAN	Q16678	13.0075	-0.0918538	0.489997	0.896874	-0.690993	374.847	-0.353236	0.169528
ab3111	TSN16	TSPAN16	TSN16_HUMAN	Q9UKR8	12.0139	-0.0346654	0.810644	0.968425	-0.239765	374.847	-0.318956	0.249625
ab3112	TSN16	TSPAN16	TSN16_HUMAN	Q9UKR8	12.7877	-0.153562	0.189486	0.775996	-1.31449	374.847	-0.383273	0.0761483
ab3114	TSN16	TSPAN16	TSN16_HUMAN	Q9UKR8	12.5213	-0.155401	0.198481	0.780918	-1.28817	374.847	-0.39261	0.0818087
ab3115	TSN16	TSPAN16	TSN16_HUMAN	Q9UKR8	12.5305	-0.198535	0.354476	0.859481	-0.92709	374.847	-0.619618	0.222548
ab3116	PRTN3	PRTN3	PRTN3_HUMAN	P24158	12.5488	-0.104427	0.429257	0.877012	-0.79132	374.847	-0.363912	0.155058
ab3117	PRTN3	PRTN3	PRTN3_HUMAN	P24158	13.0519	-0.152032	0.188899	0.775996	-1.31624	374.847	-0.379152	0.0750874
ab3118	BASI	BSG	BASI_HUMAN	P35613	13.4627	-0.100948	0.506046	0.905449	-0.665648	374.847	-0.399145	0.19725
ab3119	BASI	BSG	BASI_HUMAN	P35613	13.0617	-0.1131	0.459195	0.888402	-0.740938	374.847	-0.413245	0.187046
ab3120	BASI	BSG	BASI_HUMAN	P35613	13.3422	-0.0476285	0.686486	0.937912	-0.403942	374.847	-0.279475	0.184218
ab3121	BASI	BSG	BASI_HUMAN	P35613	12.8229	-0.144018	0.239276	0.850717	-1.17867	374.847	-0.384276	0.0962393
ab3122	BASI	BSG	BASI_HUMAN	P35613	12.814	-0.160073	0.158467	0.738816	-1.41306	374.847	-0.382818	0.0626725
ab3124	DKK2	DKK2	DKK2_HUMAN	Q9UBU2	11.2706	-0.104004	0.592747	0.921359	-0.535319	374.847	-0.486028	0.27802
ab3125	DKK2	DKK2	DKK2_HUMAN	Q9UBU2	12.7025	-0.0987463	0.434227	0.877012	-0.782821	374.847	-0.34678	0.149288
ab3126	DKK2	DKK2	DKK2_HUMAN	Q9UBU2	11.0438	0.189097	0.197354	0.780918	1.29142	374.847	-0.0988212	0.477014
ab3127	DKK2	DKK2	DKK2_HUMAN	Q9UBU2	11.1453	0.103117	0.536437	0.907306	0.61878	374.847	-0.224561	0.430796
ab3128	CD99R	CD99	NA	P14209	9.79468	0.0566473	0.734026	0.94676	0.340027	374.847	-0.270933	0.384228
