# Supplementary material for: Discovery and systematic assessment of early biomarkers that predict progression to severe COVID-19 disease
Source: Commun Med (Lond). 2023 Apr 12;3:51. doi: 10.1038/s43856-023-00283-z (PMC10089829; doi:10.1038/s43856-023-00283-z)
Supplement: Supplementary file 5 — Supplementary Data 3 [file 43856_2023_283_MOESM5_ESM.xlsx]

## Sheet: Figure1
time.symptoms	age	sex	severity	line
7	64	m	Moderate	1
10	64	m	Moderate	1
4	62	f	Mild	2
16	64	m	Moderate	1
22	64	m	Moderate	1
16	62	f	Mild	2
12	85	m	Severe	3
-2	34	f	Mild	8
4	37	m	Mild	9
31	64	m	Moderate	1
25	62	f	Mild	2
1	34	f	Mild	8
7	37	m	Mild	9
5	34	f	Mild	8
11	37	m	Mild	9
42	64	m	Moderate	1
36	62	f	Mild	2
8	47	f	Mild	12
11	34	f	Mild	8
17	37	m	Mild	9
41	85	m	Severe	3
21	47	f	Mild	12
26	34	f	Mild	8
32	37	m	Mild	9
29	47	f	Mild	12
4	47	f	Mild	12
5	85	m	Severe	3
14	73	m	Critical	4
42	73	m	Critical	4
5	37	f	Moderate	5
12	37	f	Moderate	5
9	23	f	Mild	6
16	23	f	Mild	6
35	23	f	Mild	6
10	34	m	Moderate	7
17	34	m	Moderate	7
36	34	m	Moderate	7
10	57	f	Severe	10
16	57	f	Severe	10
10	27	f	Mild	11
28	27	f	Mild	11
7	60	f	Mild	13
21	60	f	Mild	13
31	60	f	Mild	13
8	42	m	Moderate	14
16	42	m	Moderate	14
0	78	m	Severe	15
14	78	m	Severe	15
33	78	m	Severe	15
-3	51	m	Mild	16
7	51	m	Mild	16
14	51	m	Mild	16
28	51	m	Mild	16

## Sheet: Figure2a
logFC	pval.log	color	label
2.3	6.64098	blue	I13R1
2.86	5.79976	blue	IL15
-1.74	5.72191	blue	IGKC
2.5	5.72191	blue	CD166
1.64	5.45546	blue	I13R2
2.43	5.23313	blue	FGF2
2.74	4.80238	blue	CSF1
1.54	4.64069	blue	ICAM1
3.12	4.64069	blue	CD28
2.69	4.2325	blue	IGF1R
2.9	4.23081	blue	TGFB2
1.95	4.22191	blue	TNFL4
-2.17	4.22191	blue	OX2G
1.86	4.15957	blue	CD45RA
0.83	4.1218	blue	TNF11
2.35	4.05081	blue	BCAM
2.4	3.98058	blue	TNR16
2.23	3.46924	blue	GLPB
2.72	3.46924	blue	IL2
2.41	3.43769	blue	SLAF1
2.94	3.42967	blue	CXCR5
2.31	3.42967	blue	PD1L1
1.74	3.41092	blue	CCL27
1.75	3.27226	blue	CD47
1.34	3.27226	blue	CD8A
1.99	3.26371	blue	IL3
-1.93	3.1608	blue	CCL19
2.51	2.95007	blue	TNFA
1.56	2.94095	blue	ERBB2
1.23	2.86924	blue	TFR1
2.76	2.7472	blue	TLR3
1.62	2.73268	blue	HMGB1
2.34	2.69224	blue	LEUK
-2.68	2.64628	blue	TNR8
-1.63	2.63592	blue	ALBU
1.22	2.45288	blue	IL1A
-1.43	2.26374	blue	IGLC1
1.77	2.26374	blue	TBB3
-1.57	2.26374	blue	DPP4
1.43	2.20498	blue	ICAM1
2.15	2.20498	blue	CD45RB
1.09	2.17149	blue	CD4
2.16	2.11841	blue	CEAM1,3,5,6,8
1.84	2.0649	blue	AREG
1.53	2.06172	blue	HLA-I
1.32	1.89933	blue	TNFL6
1.59	1.88932	blue	S10A8/9
1.53	1.86426	blue	VEGFA
-1.56	1.85761	blue	HAVR2
1.16	1.69331	blue	TNFL6
1.93	1.65722	blue	IL15
1.43	1.43037	blue	CCL2
-1.62	1.42247	blue	CCL8
-1.39	1.42247	blue	IL31
1.54	1.41733	blue	CD81
1.04	1.40561	blue	CD38
0.61	1.40296	blue	TNR5
-1.04	1.39239	blue	ADIPO
1.74	1.37784	blue	K1C18
1.52	1.37784	blue	IL12B
1.34	1.32122	blue	IL20
1.65	1.28947	grey
1.25	1.28896	grey
1.44	1.28615	grey
2.3	1.28615	grey
1.27	1.25745	grey
1.21	1.25178	grey
-0.63	1.25178	grey
-1.31	1.24617	grey
0.93	1.16268	grey
-1.43	1.12975	grey
1.58	1.09299	grey
-1.21	1.07588	grey
0.59	1.06317	grey
-0.69	1.03366	grey
1.41	0.956796	grey
1.58	0.956796	grey
0.98	0.910787	grey
-0.65	0.910787	grey
0.79	0.910787	grey
0.59	0.908697	grey
0.67	0.908697	grey
-0.94	0.877906	grey
-1.32	0.86003	grey
-0.86	0.847076	grey
0.69	0.832407	grey
1.23	0.832407	grey
0.62	0.829833	grey
-1.13	0.791804	grey
0.46	0.772208	grey
-0.63	0.755777	grey
-1.46	0.733617	grey
-0.96	0.721356	grey
1.75	0.721356	grey
0.69	0.718302	grey
-0.51	0.700931	grey
-1.06	0.700931	grey
0.62	0.700931	grey
0.82	0.690056	grey
0.94	0.684291	grey
-1.24	0.664761	grey
1.14	0.656896	grey
1.63	0.650918	grey
-1.2	0.635434	grey
0.9	0.633604	grey
-0.71	0.628368	grey
0.83	0.628368	grey
-1.22	0.628368	grey
-0.91	0.628368	grey
-1.22	0.628368	grey
0.47	0.626452	grey
0.5	0.605764	grey
-1.2	0.605764	grey
1.28	0.605263	grey
0.56	0.59429	grey
-0.74	0.59429	grey
-0.66	0.569811	grey
-1.05	0.561266	grey
-0.62	0.537314	grey
0.54	0.53573	grey
-0.76	0.53573	grey
-0.87	0.53573	grey
0.89	0.53573	grey
-1.21	0.534314	grey
0.86	0.50734	grey
0.66	0.504477	grey
0.42	0.502133	grey
0.4	0.499502	grey
0.51	0.495359	grey
1.19	0.444944	grey
-0.76	0.444944	grey
-1.05	0.442518	grey
-1.05	0.430302	grey
-0.42	0.430302	grey
-1.09	0.426244	grey
-0.73	0.420064	grey
0.33	0.420064	grey
0.6	0.420064	grey
0.42	0.413975	grey
-0.73	0.413975	grey
-0.46	0.413975	grey
0.45	0.394549	grey
0.55	0.39336	grey
-0.95	0.378002	grey
-0.43	0.375845	grey
-0.64	0.375845	grey
-0.7	0.371656	grey
-0.39	0.371656	grey
0.34	0.364365	grey
-0.63	0.364365	grey
-0.58	0.361366	grey
-0.74	0.361366	grey
-0.35	0.361366	grey
-0.66	0.361366	grey
0.39	0.361366	grey
0.31	0.359085	grey
0.46	0.355067	grey
-0.81	0.338125	grey
-0.45	0.337951	grey
0.59	0.331451	grey
-0.71	0.331451	grey
1	0.317997	grey
-1.19	0.317997	grey
0.57	0.317785	grey
0.34	0.317785	grey
0.48	0.310911	grey
-1.02	0.310911	grey
-0.74	0.309799	grey
-0.66	0.309799	grey
-0.57	0.309799	grey
0.44	0.309799	grey
0.56	0.309799	grey
-0.35	0.297125	grey
0.59	0.286681	grey
-0.49	0.286681	grey
1.5	0.285526	grey
0.59	0.278065	grey
0.54	0.278065	grey
1.83	0.278065	grey
0.45	0.278065	grey
-0.54	0.278065	grey
-0.63	0.278065	grey
-0.55	0.278065	grey
-0.58	0.278065	grey
0.39	0.273423	grey
-0.55	0.268621	grey
-0.41	0.268621	grey
0.62	0.256155	grey
0.33	0.256155	grey
-0.42	0.252843	grey
-0.78	0.248019	grey
0.41	0.235729	grey
-0.4	0.235729	grey
-0.55	0.223194	grey
0.35	0.222955	grey
-0.53	0.222749	grey
0.39	0.218701	grey
-0.35	0.217888	grey
-0.72	0.216949	grey
-0.79	0.216949	grey
-0.41	0.216949	grey
-0.36	0.216949	grey
0.56	0.216949	grey
0.37	0.216949	grey
0.6	0.216949	grey
0.33	0.216617	grey
-0.55	0.216617	grey
-0.34	0.216617	grey
-0.43	0.216617	grey
-0.77	0.216617	grey
-0.74	0.216617	grey
0.66	0.216617	grey
-0.4	0.216617	grey
-0.32	0.216617	grey
0.28	0.216265	grey
0.57	0.216265	grey
0.45	0.216265	grey
-0.56	0.216265	grey
-0.61	0.216265	grey
0.68	0.204219	grey
-0.31	0.201297	grey
0.23	0.201297	grey
-0.87	0.201297	grey
0.34	0.201297	grey
-0.73	0.201297	grey
-1.5	0.1956	grey
0.34	0.194322	grey
-0.39	0.194322	grey
-0.4	0.194322	grey
1.97	0.194322	grey
-0.63	0.194322	grey
0.37	0.194322	grey
0.28	0.194322	grey
-0.31	0.194322	grey
0.29	0.194322	grey
0.32	0.194322	grey
0.53	0.190214	grey
-0.3	0.18847	grey
0.29	0.18847	grey
-0.58	0.18847	grey
-0.38	0.18847	grey
0.4	0.18847	grey
-0.42	0.18847	grey
-0.33	0.18847	grey
-0.21	0.18847	grey
-0.47	0.18847	grey
-0.3	0.18847	grey
0.61	0.18847	grey
0.24	0.185667	grey
0.29	0.185667	grey
-0.35	0.185667	grey
0.32	0.185006	grey
0.45	0.184567	grey
-0.24	0.183983	grey
-0.32	0.183595	grey
0.73	0.180296	grey
0.22	0.180296	grey
0.32	0.179472	grey
-0.37	0.178867	grey
0.85	0.176715	grey
-0.61	0.176715	grey
-0.36	0.176715	grey
-0.29	0.176715	grey
0.23	0.169065	grey
0.25	0.169065	grey
0.28	0.168639	grey
-0.35	0.166439	grey
0.41	0.166439	grey
0.37	0.166439	grey
-0.6	0.164961	grey
-0.52	0.164961	grey
-0.21	0.161241	grey
-0.23	0.151975	grey
-0.57	0.151802	grey
-0.57	0.143813	grey
-0.32	0.143813	grey
0.46	0.143813	grey
0.24	0.142138	grey
0.23	0.142138	grey
-0.46	0.141742	grey
0.37	0.135761	grey
0.41	0.130532	grey
0.2	0.130532	grey
0.3	0.130532	grey
-0.44	0.130532	grey
-0.53	0.130532	grey
-0.35	0.130532	grey
-0.36	0.130532	grey
-0.29	0.130532	grey
-0.23	0.130532	grey
0.26	0.130532	grey
0.21	0.125334	grey
0.27	0.121682	grey
-0.31	0.121166	grey
0.25	0.121166	grey
0.26	0.119613	grey
-0.32	0.119613	grey
0.4	0.118953	grey
0.57	0.118196	grey
0.27	0.115471	grey
-0.25	0.115471	grey
-0.29	0.114772	grey
0.37	0.114772	grey
-0.3	0.113798	grey
-0.26	0.11275	grey
0.32	0.11275	grey
0.3	0.11275	grey
0.41	0.11275	grey
-0.35	0.111117	grey
0.16	0.111117	grey
-0.21	0.100629	grey
0.25	0.100629	grey
-0.3	0.0998583	grey
0.16	0.0982288	grey
0.25	0.0981163	grey
-0.3	0.0961904	grey
-0.61	0.0951967	grey
0.4	0.0935283	grey
0.74	0.0935283	grey
0.28	0.0911849	grey
-0.18	0.0898165	grey
-0.2	0.0882187	grey
-0.28	0.0864885	grey
0.17	0.0821168	grey
-0.37	0.0821168	grey
-0.43	0.0821168	grey
0.25	0.0821168	grey
-0.27	0.0821168	grey
-0.15	0.0821168	grey
-0.25	0.0821168	grey
-0.29	0.0821168	grey
-0.23	0.0821168	grey
-0.24	0.0821168	grey
-0.39	0.0821168	grey
-0.45	0.0821168	grey
0.23	0.0821168	grey
-0.19	0.0821168	grey
0.23	0.0821168	grey
0.16	0.0821168	grey
-0.13	0.0821168	grey
0.19	0.0821168	grey
-0.27	0.0821168	grey
-0.3	0.0821168	grey
0.14	0.0821168	grey
-0.16	0.0821168	grey
-0.25	0.0821168	grey
-0.28	0.0821168	grey
0.35	0.0821168	grey
-0.14	0.0819827	grey
-0.16	0.0800149	grey
0.15	0.0795374	grey
0.22	0.0784686	grey
0.16	0.0783686	grey
-0.28	0.0771668	grey
-0.22	0.0761538	grey
-0.2	0.0728352	grey
0.22	0.0728352	grey
-0.18	0.0728352	grey
0.18	0.0728352	grey
-0.15	0.0728352	grey
0.15	0.0728352	grey
0.28	0.0728352	grey
0.12	0.0728352	grey
-0.37	0.0725408	grey
-0.21	0.0725408	grey
0.18	0.0725408	grey
-0.16	0.0719098	grey
0.15	0.0719098	grey
-0.11	0.0719098	grey
-0.15	0.0719098	grey
-0.18	0.0719098	grey
0.66	0.0719098	grey
0.27	0.0719098	grey
-0.29	0.0719098	grey
0.16	0.0719098	grey
-0.13	0.0719098	grey
0.12	0.0719098	grey
0.11	0.0719098	grey
-0.19	0.0719098	grey
-0.18	0.0719098	grey
0.21	0.0719098	grey
-0.16	0.0719098	grey
0.42	0.0719098	grey
0.12	0.0662302	grey
-0.19	0.0662302	grey
-0.27	0.0662302	grey
0.16	0.0662302	grey
-0.15	0.0662302	grey
-0.23	0.0662302	grey
-0.15	0.0662302	grey
0.17	0.0662302	grey
-0.19	0.064453	grey
-0.18	0.064453	grey
0.16	0.064453	grey
0.16	0.061863	grey
0.15	0.061863	grey
0.31	0.061535	grey
-0.08	0.0600497	grey
0.22	0.0600497	grey
0.18	0.0600497	grey
0.11	0.0600497	grey
0.12	0.0600497	grey
-0.11	0.0600497	grey
0.21	0.0600497	grey
0.08	0.0600497	grey
0.23	0.0600497	grey
0.18	0.0600497	grey
-0.09	0.0600497	grey
0.1	0.0600497	grey
-0.27	0.0600497	grey
0.13	0.0600497	grey
0.07	0.0568467	grey
0.14	0.0568467	grey
0.08	0.0568467	grey
-0.11	0.0568467	grey
0.11	0.0568467	grey
0.08	0.0568467	grey
-0.18	0.0568467	grey
-0.12	0.0568467	grey
0.18	0.0568467	grey
0.13	0.0568467	grey
-0.1	0.0568467	grey
-0.11	0.0568467	grey
-0.09	0.0536201	grey
-0.1	0.0536201	grey
-0.17	0.0536201	grey
0.11	0.0509045	grey
-0.16	0.047428	grey
0.1	0.047428	grey
-0.13	0.047428	grey
0.13	0.0465838	grey
-0.09	0.0465838	grey
-0.16	0.0465838	grey
0.07	0.0465838	grey
-0.1	0.0465838	grey
-0.09	0.0465838	grey
0.14	0.0458855	grey
0.08	0.044586	grey
0.09	0.044586	grey
0.09	0.044586	grey
0.2	0.0444976	grey
0.1	0.0444976	grey
0.12	0.0427146	grey
0.15	0.0427146	grey
-0.09	0.0387273	grey
-0.13	0.0387273	grey
0.11	0.0369975	grey
0.12	0.0369975	grey
-0.11	0.0369975	grey
-0.07	0.0369975	grey
0.07	0.0369975	grey
-0.21	0.0369975	grey
0.17	0.0369975	grey
0.1	0.0361957	grey
-0.07	0.0357785	grey
0.11	0.0357785	grey
0.16	0.0352777	grey
-0.08	0.0352777	grey
0.19	0.0346255	grey
-0.16	0.0340026	grey
0.05	0.0319394	grey
-0.11	0.0319394	grey
-0.06	0.0308028	grey
-0.07	0.0272546	grey
0.06	0.0272546	grey
-0.06	0.0272546	grey
0.33	0.0272546	grey
0.1	0.0259904	grey
-0.16	0.0259904	grey
-0.13	0.0259904	grey
0.08	0.0259904	grey
0.13	0.0255993	grey
0.04	0.0253802	grey
-0.08	0.0230919	grey
0.04	0.0230919	grey
0.11	0.0230919	grey
0.08	0.022627	grey
0.06	0.022627	grey
0.08	0.022627	grey
-0.05	0.022627	grey
-0.05	0.022627	grey
-0.17	0.022627	grey
-0.06	0.022627	grey
0.05	0.0223022	grey
-0.04	0.0223022	grey
-0.06	0.0211386	grey
-0.06	0.019577	grey
0.04	0.019577	grey
0.04	0.019577	grey
-0.06	0.019577	grey
-0.03	0.019577	grey
0.13	0.019577	grey
-0.03	0.019577	grey
-0.08	0.019577	grey
-0.04	0.019577	grey
0.04	0.019577	grey
0.05	0.019577	grey
-0.03	0.019577	grey
0.06	0.019577	grey
0.03	0.019577	grey
-0.03	0.019577	grey
0.05	0.019577	grey
-0.03	0.019577	grey
0.08	0.0190949	grey
-0.03	0.0171755	grey
-0.02	0.0171039	grey
0.02	0.0162138	grey
-0.03	0.0162138	grey
-0.02	0.0141151	grey
0.03	0.0140568	grey
0.02	0.0131102	grey
0.02	0.0112989	grey
0.02	0.0103663	grey
0.02	0.00534498	grey
-0.01	0.00534498	grey
0.02	0.00534498	grey
0.01	0.00534498	grey
-0.03	0.00534498	grey
0.02	0.00534498	grey
-0.01	0.00534498	grey
0.01	0.00534498	grey
0.01	0.00341313	grey
0.01	0.00341313	grey
0	0.00339521	grey
0	0.00332207	grey
0	0.00247441	grey
0	0.00247441	grey

## Sheet: Figure2b
logFC	pval.log	color	label
1.62	8.93589	blue	CD4
1.51	6.02632	blue	I13R1
1.2	5.81779	blue	I13R2
1.95	5.77628	blue	IL15
-1.69	5.01392	blue	OX2G
1.63	4.77649	blue	FGF2
-1.65	4.40011	blue	CCL19
1.89	4.20772	blue	IGF1R
0.59	4.16985	blue	TNF11
1.75	4.16182	blue	TNR16
1.32	3.8486	blue	HGF
1.99	3.84189	blue	CD28
1.35	3.45116	blue	CD166
1.28	3.36362	blue	CD47
1.89	3.33126	blue	IL2
1.28	3.32947	blue	HMGB1
2.06	3.32947	blue	CXCR5
1.78	3.28991	blue	TGFB2
1.09	3.27215	blue	INHBA
1.55	3.26373	blue	CSF1
1.15	2.99186	blue	CD276
1.15	2.94205	blue	CCL27
1.4	2.93054	blue	BCAM
1.41	2.90301	blue	TBB3
-1.14	2.82079	blue	TNFB
1.27	2.78701	blue	BTLA
-1.54	2.78701	blue	CXL13
1.65	2.6675	blue	LEUK
0.63	2.59976	blue	NCAM1
-1.48	2.51806	blue	CCL8
0.87	2.50847	blue	IL1A
0.98	2.40531	blue	TNR6
0.92	2.15964	blue	TNFL6
1.23	2.13404	blue	GLPB
1.29	2.13153	blue	PD1L1
1.71	2.08959	blue	TLR3
1.14	2.08959	blue	VEGFA
0.92	2.0406	blue	CD45RA
1.11	2.01944	blue	IL3
-1.12	1.94054	blue	IL31
1.2	1.76603	blue	CD81
1.04	1.68055	blue	CD3deg
-0.61	1.65709	blue	CCL28
0.52	1.65709	blue	ANGP4
0.97	1.58759	blue	HLA-I
-0.59	1.58276	blue	AMPN
1	1.4644	blue	S10A8/9
1.11	1.4644	blue	IL12B
0.44	1.46321	grey
-0.98	1.44425	blue	TSLP
1.28	1.44202	blue	IL15
-0.91	1.41857	blue	anti-FITC
0.6	1.40244	blue	OSTP
0.9	1.38735	blue	TR13B
-0.47	1.38735	grey
1.22	1.38055	blue	CD45RB
0.82	1.368	blue	SLAF8
-0.57	1.35099	blue	pan HLA-class II
-0.89	1.35099	blue	CO3
1.2	1.34542	blue	K1C18
-0.54	1.34408	blue	CCL7
0.57	1.34244	blue	IFNL2
1.05	1.34244	blue	AREG
1.13	1.3418	blue	CTLA4
-0.69	1.3024	blue	IFNG
1.2	1.30177	blue	CEAM1,3,5,6,8
0.94	1.29631	grey
-0.9	1.27213	grey
-0.91	1.26724	grey
-0.69	1.26724	grey
1.23	1.26724	grey
0.57	1.26233	grey
-0.54	1.1999	grey
-1.04	1.17359	grey
-0.83	1.146	grey
0.87	1.14543	grey
-0.68	1.14468	grey
-0.67	1.14468	grey
0.6	1.08479	grey
-0.43	1.08414	grey
0.79	1.08243	grey
1.07	1.06885	grey
0.53	1.06885	grey
-0.83	1.03725	grey
-1.03	1.03725	grey
-0.86	1.00288	grey
0.49	1.00288	grey
0.35	1.00288	grey
0.87	0.989437	grey
0.7	0.989437	grey
-1.16	0.986156	grey
-0.79	0.981395	grey
-0.46	0.981395	grey
0.65	0.981395	grey
0.57	0.981395	grey
0.56	0.981395	grey
0.4	0.933175	grey
-0.99	0.933175	grey
-0.78	0.933175	grey
-0.5	0.923081	grey
-0.87	0.923081	grey
0.36	0.923081	grey
-0.69	0.923081	grey
-0.89	0.923081	grey
-0.8	0.92114	grey
0.62	0.907002	grey
-0.44	0.891192	grey
-0.96	0.891192	grey
0.46	0.891192	grey
-0.92	0.880741	grey
-0.74	0.859517	grey
0.91	0.858822	grey
0.37	0.858822	grey
-0.52	0.839303	grey
-1.02	0.839303	grey
-0.88	0.837272	grey
0.38	0.837272	grey
0.34	0.837272	grey
-0.65	0.837272	grey
0.78	0.817572	grey
0.59	0.80748	grey
-1.21	0.805692	grey
0.79	0.805692	grey
0.42	0.805692	grey
-0.37	0.805692	grey
-0.5	0.790081	grey
0.38	0.767689	grey
-0.34	0.727385	grey
-0.88	0.727385	grey
-0.43	0.726379	grey
0.4	0.698861	grey
-0.6	0.698861	grey
-0.56	0.697947	grey
-0.41	0.689912	grey
-0.5	0.689912	grey
0.44	0.689912	grey
0.41	0.689912	grey
0.43	0.689912	grey
0.23	0.689912	grey
-0.74	0.689374	grey
-0.89	0.689374	grey
-0.34	0.689374	grey
0.45	0.681737	grey
-0.39	0.669655	grey
-0.69	0.669655	grey
-0.87	0.660111	grey
0.34	0.656168	grey
0.79	0.652675	grey
0.62	0.649216	grey
0.39	0.609842	grey
-0.57	0.609842	grey
-0.26	0.609842	grey
-0.46	0.605465	grey
-0.5	0.605465	grey
-0.52	0.603585	grey
-0.56	0.591673	grey
0.29	0.58935	grey
0.35	0.588708	grey
0.4	0.571172	grey
-0.75	0.565263	grey
1.01	0.560432	grey
-0.51	0.559798	grey
0.99	0.559798	grey
0.45	0.559798	grey
0.31	0.557785	grey
0.36	0.555804	grey
0.83	0.549774	grey
-0.52	0.549774	grey
-0.34	0.549397	grey
0.28	0.546473	grey
0.51	0.538444	grey
-0.78	0.538444	grey
-0.56	0.536052	grey
0.32	0.530945	grey
0.56	0.530945	grey
-0.71	0.529901	grey
0.29	0.52961	grey
-0.52	0.524276	grey
0.32	0.524276	grey
0.55	0.517567	grey
-0.73	0.503174	grey
-0.29	0.494464	grey
-0.7	0.49272	grey
0.82	0.49272	grey
0.38	0.49272	grey
-0.41	0.486734	grey
0.56	0.485268	grey
-0.69	0.485268	grey
0.26	0.485268	grey
0.27	0.484481	grey
-0.41	0.480417	grey
0.36	0.472886	grey
0.4	0.471074	grey
0.86	0.470177	grey
0.6	0.470177	grey
0.27	0.470177	grey
-0.42	0.470177	grey
-0.29	0.470177	grey
-0.76	0.470177	grey
0.32	0.464699	grey
0.4	0.464699	grey
0.23	0.463142	grey
-0.42	0.461783	grey
0.31	0.461783	grey
-0.2	0.455752	grey
-0.46	0.447366	grey
-0.67	0.443299	grey
0.51	0.443299	grey
-0.23	0.434215	grey
0.23	0.431506	grey
0.4	0.426079	grey
0.28	0.417025	grey
-0.35	0.409147	grey
0.22	0.409096	grey
0.33	0.403969	grey
0.25	0.403743	grey
0.23	0.394928	grey
-0.38	0.393617	grey
0.4	0.391049	grey
0.23	0.391049	grey
0.19	0.388352	grey
0.5	0.388352	grey
-0.75	0.388344	grey
-0.4	0.388344	grey
1.04	0.387702	grey
0.45	0.387362	grey
-0.39	0.387362	grey
0.24	0.383678	grey
0.19	0.381694	grey
-0.38	0.381694	grey
-0.25	0.381694	grey
-0.59	0.377237	grey
0.26	0.375088	grey
-0.29	0.368034	grey
-0.67	0.36424	grey
0.24	0.362332	grey
-0.42	0.351327	grey
-0.2	0.348132	grey
-0.53	0.347639	grey
0.26	0.347639	grey
-0.56	0.347639	grey
0.34	0.347639	grey
-0.35	0.346958	grey
-0.43	0.346958	grey
-0.35	0.346958	grey
-0.4	0.346913	grey
0.35	0.342504	grey
0.24	0.340768	grey
0.23	0.339224	grey
0.23	0.339224	grey
0.53	0.33838	grey
1.17	0.33838	grey
-0.25	0.33838	grey
-0.33	0.337724	grey
0.3	0.335602	grey
-0.35	0.335602	grey
-0.35	0.334815	grey
0.29	0.305612	grey
0.39	0.305612	grey
0.22	0.296949	grey
0.7	0.296949	grey
-0.48	0.296949	grey
0.52	0.296949	grey
-0.36	0.296949	grey
0.22	0.282892	grey
0.17	0.273816	grey
0.23	0.268154	grey
-0.34	0.262655	grey
0.28	0.261794	grey
0.21	0.261794	grey
0.21	0.261794	grey
0.29	0.261794	grey
0.23	0.261794	grey
0.2	0.261794	grey
0.19	0.261794	grey
-0.39	0.256982	grey
0.79	0.254164	grey
0.22	0.244452	grey
-0.35	0.242729	grey
-0.46	0.242299	grey
-0.26	0.240015	grey
0.32	0.240015	grey
-0.23	0.240015	grey
0.27	0.240015	grey
0.15	0.240015	grey
-0.31	0.240015	grey
-0.24	0.238298	grey
-0.3	0.238298	grey
0.25	0.232633	grey
-0.27	0.228931	grey
-0.21	0.228931	grey
0.2	0.226789	grey
0.16	0.226789	grey
-0.16	0.226789	grey
0.23	0.224385	grey
0.24	0.223489	grey
0.12	0.223489	grey
0.15	0.223489	grey
0.19	0.223489	grey
-0.14	0.223489	grey
-0.27	0.223489	grey
0.19	0.223489	grey
-0.19	0.223489	grey
0.26	0.223489	grey
-0.24	0.223489	grey
0.15	0.223489	grey
-0.26	0.220631	grey
0.21	0.213459	grey
-0.25	0.213459	grey
-0.18	0.213459	grey
-0.16	0.213459	grey
-0.22	0.213459	grey
0.13	0.206799	grey
0.14	0.206769	grey
-0.25	0.206769	grey
0.34	0.206769	grey
0.2	0.206769	grey
0.41	0.206769	grey
0.35	0.205391	grey
-0.26	0.204795	grey
0.13	0.202818	grey
1.09	0.197425	grey
-0.27	0.197425	grey
0.15	0.191521	grey
0.17	0.190404	grey
0.14	0.188633	grey
-0.24	0.185864	grey
-0.16	0.18341	grey
0.13	0.181445	grey
0.16	0.178141	grey
0.12	0.178141	grey
0.15	0.178141	grey
0.24	0.174132	grey
0.15	0.171113	grey
-0.17	0.169149	grey
-0.18	0.15736	grey
0.12	0.15736	grey
-0.14	0.15736	grey
-0.28	0.15736	grey
0.33	0.155971	grey
-0.24	0.155971	grey
-0.25	0.154595	grey
0.14	0.154228	grey
-0.17	0.154228	grey
0.26	0.154228	grey
0.14	0.154228	grey
-0.34	0.154228	grey
-0.29	0.151322	grey
0.17	0.14901	grey
0.19	0.146566	grey
-0.19	0.146439	grey
-0.31	0.146439	grey
0.13	0.146439	grey
-0.17	0.145882	grey
0.25	0.145882	grey
-0.11	0.142099	grey
0.3	0.142099	grey
-0.27	0.138709	grey
0.22	0.138275	grey
-0.14	0.138275	grey
0.1	0.137623	grey
0.19	0.137623	grey
0.17	0.137623	grey
0.15	0.137623	grey
-0.22	0.137111	grey
0.15	0.137111	grey
-0.2	0.136628	grey
-0.63	0.136628	grey
0.37	0.136628	grey
0.33	0.136628	grey
-0.19	0.136628	grey
0.18	0.136628	grey
-0.28	0.136628	grey
0.11	0.136628	grey
0.16	0.136628	grey
-0.25	0.136628	grey
-0.13	0.136628	grey
0.15	0.134581	grey
0.11	0.132198	grey
0.13	0.131656	grey
0.2	0.129532	grey
0.15	0.120523	grey
0.64	0.117768	grey
-0.16	0.113821	grey
-0.14	0.113821	grey
-0.12	0.113821	grey
-0.27	0.113543	grey
0.27	0.11331	grey
0.27	0.112825	grey
0.16	0.100372	grey
0.1	0.0971807	grey
0.27	0.0946963	grey
0.1	0.0946963	grey
0.15	0.0946963	grey
0.11	0.0933916	grey
0.14	0.0933916	grey
0.1	0.0922187	grey
-0.12	0.0922187	grey
0.08	0.0922187	grey
0.13	0.088551	grey
-0.11	0.0795304	grey
0.18	0.0795304	grey
0.11	0.0780646	grey
-0.21	0.0763025	grey
0.1	0.074782	grey
0.1	0.074782	grey
-0.13	0.074782	grey
0.17	0.0739891	grey
-0.13	0.0730734	grey
0.09	0.0730734	grey
0.13	0.0721229	grey
0.18	0.0721229	grey
-0.13	0.070893	grey
0.14	0.0686993	grey
0.07	0.0686993	grey
-0.14	0.0686993	grey
-0.29	0.0682246	grey
-0.13	0.0627388	grey
-0.1	0.0627388	grey
0.11	0.0627388	grey
0.09	0.0627388	grey
-0.15	0.0615948	grey
-0.13	0.0581635	grey
0.08	0.0568702	grey
-0.08	0.0560167	grey
-0.08	0.0558931	grey
-0.08	0.0550725	grey
-0.09	0.0548925	grey
-0.1	0.0541705	grey
0.08	0.0541705	grey
0.08	0.050925	grey
-0.07	0.0505168	grey
0.05	0.0505168	grey
-0.08	0.0505168	grey
-0.15	0.0505168	grey
-0.07	0.0505168	grey
-0.09	0.0453394	grey
0.06	0.0453394	grey
-0.07	0.0453394	grey
0.06	0.0453394	grey
0.05	0.0453394	grey
0.07	0.0453394	grey
0.06	0.0453394	grey
0.14	0.045252	grey
0.16	0.0432596	grey
0.16	0.0417026	grey
0.09	0.0381815	grey
0.09	0.0377448	grey
0.09	0.0370427	grey
0.07	0.0349107	grey
-0.08	0.0313413	grey
0.06	0.0313413	grey
0.06	0.0265846	grey
-0.05	0.0264101	grey
-0.08	0.0264101	grey
-0.04	0.0264101	grey
-0.11	0.0264101	grey
0.04	0.0226974	grey
0.05	0.0213427	grey
-0.05	0.0213427	grey
-0.05	0.0209762	grey
0.06	0.0199731	grey
-0.03	0.0199731	grey
0.03	0.0199731	grey
-0.07	0.0195137	grey
-0.06	0.0167538	grey
0.08	0.0167538	grey
0.06	0.015823	grey
-0.07	0.0157361	grey
-0.03	0.0149791	grey
0.05	0.0147212	grey
-0.04	0.0141177	grey
0.03	0.0138985	grey
0.03	0.0138985	grey
0.03	0.0128914	grey
0.04	0.0110353	grey
-0.03	0.0110353	grey
-0.04	0.0110353	grey
-0.05	0.00970794	grey
-0.08	0.00962345	grey
-0.04	0.00962345	grey
-0.04	0.00962345	grey
-0.03	0.00962345	grey
-0.02	0.00962345	grey
-0.03	0.00962345	grey
0.03	0.00962345	grey
0.04	0.00962345	grey
0.05	0.00962345	grey
-0.02	0.00962345	grey
0.02	0.00962345	grey
-0.04	0.00894388	grey
0.02	0.00608545	grey
-0.03	0.00607341	grey
0.04	0.00585942	grey
-0.02	0.00585942	grey
0.02	0.00585942	grey
-0.04	0.00396849	grey
-0.02	0.00219983	grey
-0.01	0.00219983	grey
0.02	0.00219983	grey
0.02	0.00219983	grey
0.01	0.000957684	grey
0.01	0.000957684	grey
0.01	0.000957684	grey
-0.02	0.000957684	grey
-0.01	0.000957684	grey
-0.02	0.000957684	grey
0.01	0.000957684	grey
0.04	0.000957684	grey
-0.03	0.000957684	grey
-0.01	0.000957684	grey
-0.01	0.000957684	grey
0.01	0.000957684	grey
0	0.000957684	grey
0.01	0.000957684	grey
0	0.000957684	grey
0	0.000957684	grey
0	0.000957684	grey
0	0.000957684	grey
0	0.000957684	grey
0	0.000957684	grey
0.01	0.000957684	grey
0	0.000957684	grey
0	0.000957684	grey
0	0.000957684	grey
0	0.000957684	grey
0	0.000957684	grey

## Sheet: Figure2c
logFC	pval.log	color	label
-2.12	4.87581	blue	OX2G
0.8	4.8079	blue	TNF11
-2.08	4.58922	blue	CCL19
-1.03	4.48634	blue	CXCL9
1.32	4.00722	blue	CD4
1.59	3.73937	blue	TR11B
2.39	3.65627	blue	CD28
1.61	3.17714	blue	CD166
-1.08	3.15781	blue	pan HLA-class II
0.77	3.03352	blue	TNR5
1.25	2.82442	blue	I13R1
1.52	2.79141	blue	FGF2
1.7	2.79141	blue	BCAM
2.44	2.79141	blue	TLR3
1.64	2.48889	blue	TBB3
1.35	2.42245	blue	HMGB1
0.77	2.41267	blue	CD72
0.93	2.3949	blue	I13R2
1.1	2.3949	blue	FLT3
-0.95	2.3949	blue	IGKC
-1.76	2.34474	blue	CXL13
0.77	2.33789	blue	HLA-ABC
1.7	2.33789	blue	IGF1R
1.59	2.2803	blue	CSF1
1.81	2.2803	blue	TGFB2
0.9	2.2803	blue	IFNL2
0.89	2.20182	blue	ICAM1
1.47	2.16365	blue	CCL2
1.42	2.16365	blue	IL15
0.75	2.16365	blue	ITAM
1.4	2.16365	blue	CD3deg
1.51	2.16365	blue	TNR16
1.56	2.16365	blue	PD1L1
1.8	2.12278	blue	IL2
-1.4	2.08541	blue	IL31
0.68	2.03737	blue	NCAM1
-1.55	1.85769	blue	CCL8
0.92	1.85248	blue	TNR6
1.24	1.84359	blue	ITA2B (CD41a)
-0.78	1.84359	blue	EGLN
-0.76	1.84359	blue	AMPN
1.1	1.77133	blue	CD47
1.06	1.73889	blue	CCL27
1.29	1.73889	blue	CD15
1.06	1.72203	blue	LIF
-1.29	1.70944	blue	TSLP
-1.44	1.60545	blue	SCRB2
-0.65	1.60545	blue	CD97
0.73	1.60545	blue	ITA2B
0.61	1.59857	blue	ANGP4
1.02	1.59857	blue	PRIO
-0.7	1.59258	blue	CCL7
0.75	1.57092	blue	ONCM
1.68	1.57092	blue	CXCR5
1.33	1.47128	blue	IL22
1.01	1.45248	blue	SLAF8
-1.16	1.44561	blue	CCL3
-1.68	1.42471	blue	TNR8
0.97	1.42471	blue	ICAM1
1.09	1.42471	blue	BTLA
-1.37	1.42471	blue	SLAF1
0.79	1.42471	blue	IL1A
1.27	1.37983	blue	AREG
0.7	1.37787	blue	ONCM
0.72	1.37308	blue	NP1L4
1.14	1.36197	blue	IL2RA
0.69	1.32483	blue	TFR1
1.67	1.31065	blue	PLF4
0.63	1.26153	grey
-0.95	1.24795	grey
1.19	1.20321	grey
1.03	1.18714	grey
-0.5	1.17523	grey
-1.29	1.15747	grey
-1.31	1.15747	grey
-0.76	1.15747	grey
1.06	1.15241	grey
0.63	1.15211	grey
0.95	1.13619	grey
-1.03	1.09668	grey
0.64	1.08937	grey
1.72	1.07995	grey
1.24	1.05291	grey
-0.97	1.04783	grey
-0.66	1.04783	grey
0.77	1.04783	grey
0.79	0.981026	grey
-1.23	0.973816	grey
0.7	0.973816	grey
0.64	0.954731	grey
0.57	0.952331	grey
1.08	0.908939	grey
0.86	0.908939	grey
1.26	0.908939	grey
-0.97	0.900747	grey
-1.13	0.862558	grey
-0.84	0.862558	grey
1.16	0.862558	grey
-1.27	0.862558	grey
0.77	0.862558	grey
-1.14	0.850175	grey
0.5	0.823243	grey
-0.64	0.82214	grey
0.94	0.810987	grey
0.57	0.810987	grey
1.19	0.808902	grey
-0.45	0.807113	grey
0.57	0.807113	grey
-0.67	0.807113	grey
-0.44	0.807113	grey
0.36	0.805052	grey
0.52	0.789933	grey
0.45	0.789933	grey
0.67	0.765636	grey
0.39	0.765636	grey
0.62	0.756993	grey
-0.88	0.75007	grey
-0.63	0.734855	grey
-0.64	0.731496	grey
-0.88	0.7299	grey
0.41	0.7299	grey
1.03	0.7299	grey
-0.7	0.7299	grey
0.68	0.7299	grey
-0.6	0.7299	grey
0.43	0.7299	grey
-1.11	0.7299	grey
0.64	0.7299	grey
-1.11	0.7299	grey
-0.81	0.7299	grey
0.54	0.702047	grey
-0.45	0.698251	grey
1	0.695103	grey
-1	0.677691	grey
0.37	0.66825	grey
0.42	0.664003	grey
-0.37	0.664003	grey
0.94	0.654153	grey
-0.99	0.650798	grey
0.97	0.644786	grey
0.37	0.644786	grey
-0.44	0.639722	grey
0.54	0.637957	grey
0.42	0.606625	grey
0.66	0.597918	grey
-0.62	0.59741	grey
-0.71	0.579099	grey
0.44	0.551683	grey
0.74	0.539716	grey
-0.63	0.539716	grey
-0.55	0.539716	grey
-0.56	0.539716	grey
0.72	0.533556	grey
0.55	0.531873	grey
-1.18	0.530313	grey
-0.63	0.525688	grey
0.39	0.52554	grey
-0.46	0.520674	grey
0.36	0.520674	grey
0.44	0.520084	grey
0.56	0.520084	grey
-1	0.514139	grey
-0.35	0.501874	grey
0.33	0.501874	grey
0.63	0.479164	grey
-0.46	0.479164	grey
0.65	0.477043	grey
0.29	0.476795	grey
0.43	0.46329	grey
0.49	0.46329	grey
-0.55	0.46329	grey
0.39	0.46329	grey
-0.56	0.46329	grey
-0.49	0.462723	grey
0.4	0.457288	grey
-1.03	0.449836	grey
-0.82	0.438509	grey
-0.84	0.43147	grey
-0.35	0.425822	grey
0.44	0.425601	grey
-0.45	0.419868	grey
0.3	0.418455	grey
0.79	0.418455	grey
-0.52	0.410723	grey
-0.56	0.410723	grey
-0.73	0.410723	grey
0.53	0.407446	grey
-0.59	0.405923	grey
0.72	0.3953	grey
0.34	0.3953	grey
0.46	0.3953	grey
0.5	0.3953	grey
0.44	0.3953	grey
0.33	0.3953	grey
-0.44	0.3953	grey
-0.44	0.389281	grey
-0.52	0.389281	grey
-0.42	0.367505	grey
-0.4	0.360226	grey
0.66	0.350838	grey
-0.46	0.343064	grey
0.6	0.343064	grey
0.61	0.343064	grey
0.25	0.343064	grey
0.45	0.343064	grey
-0.83	0.342242	grey
0.37	0.341938	grey
0.69	0.341938	grey
-0.35	0.341938	grey
0.82	0.341938	grey
0.3	0.335562	grey
0.37	0.335562	grey
0.25	0.335151	grey
0.38	0.330749	grey
0.22	0.327497	grey
0.66	0.326509	grey
-0.58	0.322103	grey
-0.45	0.322103	grey
0.37	0.322103	grey
-0.37	0.320804	grey
-0.32	0.320804	grey
-0.48	0.320804	grey
0.53	0.317161	grey
1.15	0.306812	grey
-0.31	0.305704	grey
-0.61	0.303759	grey
0.39	0.29427	grey
1.4	0.29427	grey
-0.41	0.29427	grey
0.29	0.282906	grey
0.43	0.282193	grey
-0.4	0.280035	grey
-0.39	0.274551	grey
-0.19	0.274551	grey
-0.45	0.274551	grey
-0.63	0.267693	grey
0.22	0.267693	grey
0.48	0.267693	grey
-0.6	0.267693	grey
1.75	0.262319	grey
0.3	0.262319	grey
0.29	0.262319	grey
-0.27	0.260615	grey
0.3	0.260615	grey
-0.29	0.260615	grey
0.83	0.260615	grey
0.52	0.260615	grey
-0.33	0.260615	grey
-0.43	0.260615	grey
-0.27	0.260615	grey
-0.25	0.260615	grey
0.48	0.259615	grey
0.56	0.258161	grey
-0.2	0.256936	grey
0.38	0.25452	grey
0.36	0.247645	grey
0.23	0.247645	grey
0.32	0.247645	grey
0.34	0.247645	grey
0.23	0.237671	grey
0.21	0.23641	grey
0.38	0.23641	grey
-0.55	0.23641	grey
-0.26	0.23641	grey
0.21	0.23641	grey
0.27	0.23641	grey
0.51	0.23641	grey
0.42	0.23641	grey
-0.31	0.23641	grey
0.24	0.23641	grey
0.69	0.225993	grey
0.27	0.225042	grey
-0.33	0.223855	grey
-0.2	0.223855	grey
0.37	0.223855	grey
-0.31	0.223667	grey
0.37	0.223146	grey
-0.29	0.223146	grey
0.22	0.223146	grey
-0.53	0.222068	grey
0.25	0.218758	grey
-0.54	0.218758	grey
-0.54	0.218758	grey
-0.54	0.218758	grey
0.29	0.218758	grey
0.23	0.216364	grey
0.21	0.211081	grey
-0.37	0.204455	grey
-0.32	0.204455	grey
-0.43	0.203166	grey
-0.33	0.203166	grey
-0.29	0.203166	grey
-0.3	0.203166	grey
0.17	0.201888	grey
0.16	0.200088	grey
-0.37	0.200088	grey
-0.27	0.200088	grey
-0.22	0.199443	grey
-0.46	0.196218	grey
-0.35	0.196218	grey
-0.15	0.196218	grey
-0.33	0.196218	grey
0.16	0.196218	grey
-0.34	0.192103	grey
-0.37	0.190792	grey
-0.3	0.185434	grey
-0.42	0.184969	grey
0.16	0.18424	grey
0.15	0.182801	grey
0.27	0.180493	grey
0.18	0.175687	grey
0.23	0.175687	grey
0.16	0.175687	grey
-0.47	0.175687	grey
0.16	0.175687	grey
-0.32	0.175687	grey
-0.22	0.175687	grey
-0.33	0.174332	grey
-0.22	0.168786	grey
0.22	0.168406	grey
-0.17	0.167629	grey
-0.19	0.167629	grey
-0.27	0.167629	grey
-0.45	0.164746	grey
-0.26	0.164553	grey
-0.35	0.164553	grey
0.15	0.163357	grey
-0.32	0.163357	grey
-0.46	0.160724	grey
-0.27	0.159488	grey
-0.34	0.15387	grey
0.15	0.153389	grey
-0.17	0.149967	grey
0.18	0.149967	grey
0.18	0.148336	grey
-0.28	0.145288	grey
0.22	0.140221	grey
0.27	0.138875	grey
-0.13	0.138875	grey
0.17	0.138875	grey
0.18	0.136483	grey
-0.22	0.136052	grey
0.37	0.136052	grey
0.2	0.136052	grey
-0.29	0.136052	grey
0.18	0.136052	grey
0.2	0.136052	grey
-0.3	0.127225	grey
-0.36	0.119486	grey
-0.22	0.119486	grey
-0.19	0.119486	grey
-0.24	0.119486	grey
0.21	0.119486	grey
0.27	0.119486	grey
-0.26	0.119486	grey
-0.17	0.119486	grey
-0.23	0.119486	grey
-0.14	0.119486	grey
0.2	0.119486	grey
0.26	0.119486	grey
0.23	0.117539	grey
-0.29	0.111526	grey
-0.22	0.109246	grey
-0.17	0.109246	grey
-0.17	0.109246	grey
-0.21	0.109246	grey
-0.22	0.108912	grey
-0.19	0.105355	grey
-0.26	0.105355	grey
0.24	0.105355	grey
0.12	0.105355	grey
0.12	0.103762	grey
0.16	0.103762	grey
0.2	0.103762	grey
-0.19	0.103762	grey
0.2	0.103762	grey
0.12	0.0993681	grey
-0.12	0.09868	grey
-0.14	0.0984062	grey
0.23	0.0977301	grey
0.39	0.0977301	grey
-0.21	0.0977301	grey
-0.15	0.0977301	grey
0.18	0.0977301	grey
0.18	0.0977301	grey
0.17	0.0977301	grey
-0.22	0.0977301	grey
0.31	0.0977301	grey
0.13	0.0935687	grey
-0.25	0.088898	grey
-0.17	0.0857621	grey
-0.19	0.0847149	grey
-0.1	0.0813175	grey
0.15	0.0787159	grey
-0.09	0.0787159	grey
-0.2	0.0787159	grey
0.15	0.0787159	grey
-0.35	0.0787159	grey
0.15	0.0787159	grey
0.43	0.0787159	grey
-0.22	0.0776327	grey
-0.25	0.0764285	grey
0.1	0.0764285	grey
-0.12	0.0752334	grey
0.16	0.0752334	grey
0.17	0.0720302	grey
-0.18	0.0720302	grey
-0.18	0.0720302	grey
0.11	0.0720302	grey
0.12	0.0720302	grey
0.1	0.0720302	grey
-0.11	0.0720259	grey
0.1	0.0720259	grey
0.12	0.0720259	grey
-0.1	0.0720259	grey
-0.06	0.0720259	grey
0.19	0.0720259	grey
0.2	0.0714263	grey
-0.12	0.0706701	grey
-0.19	0.0706701	grey
-0.22	0.0706701	grey
-0.14	0.0706701	grey
0.11	0.0692474	grey
-0.13	0.0692474	grey
0.27	0.0692474	grey
-0.08	0.0692474	grey
-0.11	0.0692474	grey
-0.33	0.0692474	grey
0.08	0.0692474	grey
-0.22	0.0692474	grey
0.09	0.0664588	grey
0.13	0.0664588	grey
0.22	0.0659101	grey
-0.12	0.0625583	grey
0.1	0.0625583	grey
0.38	0.0625583	grey
0.1	0.0625583	grey
0.12	0.0625583	grey
-0.07	0.0625583	grey
-0.09	0.0625583	grey
-0.22	0.0625583	grey
-0.08	0.0625583	grey
-0.11	0.0590741	grey
0.09	0.0590741	grey
0.12	0.0590741	grey
-0.07	0.0590741	grey
-0.07	0.0590741	grey
0.08	0.0590741	grey
-0.06	0.0590741	grey
0.07	0.0590741	grey
0.07	0.0590741	grey
-0.09	0.0590741	grey
0.19	0.0553666	grey
0.07	0.0553666	grey
0.04	0.0530356	grey
0.07	0.0530356	grey
0.09	0.0516277	grey
-0.13	0.0516277	grey
0.13	0.0500651	grey
-0.08	0.0428261	grey
-0.15	0.0428261	grey
-0.06	0.0428261	grey
-0.18	0.0428261	grey
0.06	0.0428261	grey
-0.05	0.0428261	grey
0.1	0.0428261	grey
-0.05	0.0428261	grey
0.04	0.0428261	grey
-0.07	0.0428261	grey
-0.07	0.0428261	grey
0.07	0.0424581	grey
0.04	0.0407365	grey
-0.05	0.0378581	grey
0.07	0.0378581	grey
0.06	0.0363472	grey
0.11	0.0346656	grey
0.07	0.0314309	grey
0.04	0.0314309	grey
0.06	0.0295478	grey
0.12	0.0268216	grey
0.03	0.0247323	grey
-0.04	0.0247323	grey
-0.1	0.0217877	grey
-0.02	0.0217877	grey
0.04	0.0217877	grey
-0.05	0.0217877	grey
-0.06	0.0205221	grey
-0.03	0.0203506	grey
-0.06	0.0203506	grey
0.05	0.0176368	grey
0.03	0.0176368	grey
-0.02	0.0175937	grey
-0.03	0.0172057	grey
-0.03	0.0172057	grey
0.05	0.0172057	grey
0.03	0.0172057	grey
-0.02	0.0172057	grey
0.04	0.0172057	grey
-0.02	0.0172057	grey
-0.14	0.0163658	grey
0.03	0.0139282	grey
0.03	0.012616	grey
-0.03	0.012562	grey
0.02	0.012562	grey
-0.04	0.0105366	grey
0.04	0.0105366	grey
0.03	0.00927389	grey
-0.03	0.00927389	grey
-0.02	0.00927389	grey
-0.02	0.00927389	grey
-0.02	0.00927389	grey
0.02	0.00927389	grey
0.01	0.00685497	grey
0.02	0.00685497	grey
-0.01	0.00626744	grey
-0.01	0.00626744	grey
-0.01	0.00626744	grey
-0.01	0.00626744	grey
0.01	0.00626744	grey
0.02	0.00626744	grey
0.01	0.00593055	grey
0.01	0.00593055	grey
0.01	0.00536322	grey
-0.02	0.00347885	grey
0.01	0.00334545	grey
0	0.0025786	grey
0	0.00194675	grey

## Sheet: Figure3
Sample Points
xpos	CCL19	CD166	CD28	CD4	CSF1	FGF2	I13R1	I13R2	ICAM1	IGF1R	IGKC	IL15	OX2G	TNR8
1	-2.01025	3.03588	4.85228	-0.174213	1.84551	1.29779	1.55722	0.58448	0.141194	2.41499	-2.33818	4.66904	-1.09946	-1.89616
1	-2.96667	1.55963	2.5589	0.113466	1.74044	1.00044	0.211705	0.713902	3.80345	0.511943	-0.0400917	3.10026	-1.76621	-1.44748
1	-1.74933	2.10336	3.71098	-0.0769606	2.37588	1.73534	1.69264	1.40295	0.482412	1.77956	-1.15905	3.93973	-1.71353	-3.87039
2	-1.97221	0.882415	2.27857	2.87754	1.32366	-0.105602	0.311418	0.421617	0.368973	0.630597	0.594535	3.23498	-1.29572	-2.54529
2	-2.59351	2.22208	3.25936	-0.146382	1.04887	1.11101	0.972299	0.720137	0.29487	1.82488	-0.263662	3.3177	-1.41339	-1.61325
2	-2.78521	2.5587	3.51725	0.132394	1.28192	1.65874	1.53431	1.37398	0.0878109	2.4442	-1.01726	4.4813	-1.30342	-1.81114
2	-3.04326	-0.187247	0.141869	0.301642	0.669228	0.433652	0.0183464	0.741382	-0.236294	-0.181014	0.381287	2.17686	-1.79835	1.09376
2	-1.79006	1.11599	3.69103	0.131989	1.50588	1.94614	1.3006	0.748412	0.150164	2.29576	-0.531782	5.78296	-1.88806	-2.66764
2	-1.65981	0.913154	2.20629	3.08189	0.798905	0.0937497	0.687434	0.648251	0.57028	0.551475	0.0394026	3.07975	-1.36173	-2.95442
2	-2.26706	2.19982	5.12233	-0.0416411	1.90751	1.19943	1.05691	0.904848	0.231996	1.44414	-0.677032	2.7859	-1.92045	-1.34443
3	-2.28671	1.69609	3.64915	-0.0624371	1.53803	1.33241	0.743967	0.444107	0.626784	1.63735	-2.58324	2.60415	-1.53896	-1.66087
3	-2.65196	0.0288807	1.05259	-0.02662	0.940012	0.246728	-0.0491218	0.264354	0.700589	-0.871767	0.531808	1.82985	-2.0131	-0.630573
3	-2.44222	0.480645	1.4828	0.0879024	1.51688	-0.528133	-0.182436	-0.179922	0.292318	-0.239549	0.511084	1.73118	-1.47494	-1.5104
3	-2.16386	1.12396	2.32827	0.0304792	0.90804	-0.161101	0.116339	0.236446	0.453459	0.486876	0.293625	2.97773	-1.95011	-1.84004
3	-2.4892	2.18373	3.86724	0.109483	0.948365	0.608606	0.13001	0.761078	1.30759	0.815842	-0.909767	2.81124	-1.83609	-2.52474
3	-2.95548	1.2455	3.66008	0.751671	0.43191	0.543152	0.294466	0.293359	0.255146	0.858584	-0.0253749	2.4927	-0.971317	-1.76384
4	-0.809854	0.53543	1.97398	0.170256	0.436616	-0.37363	-0.00676586	-0.138013	-0.012768	0.149682	0.397727	1.73637	-1.07355	-1.09712
4	0.272477	-1.02723	-0.453127	-0.335893	-1.76575	-2.49111	-2.44373	-2.20598	-0.484871	-2.26259	0.604071	0.213454	-0.920817	-2.62582
4	-2.27976	1.44995	3.48503	0.322146	0.69	0.641851	0.721945	0.5244	0.0867025	0.795528	0.126786	2.88618	-0.124947	-1.22798
4	0.0147037	-0.273738	0.727129	-0.232104	-0.648156	-1.50446	-1.57892	-0.533782	-0.693233	-1.276	0.369827	0.700087	-0.812237	-1.95731
4	-2.68497	1.04902	1.20246	-0.0415356	0.480182	-0.0853699	0.93245	1.20429	0.0616757	-0.0562341	0.892366	3.30813	-0.65298	0.186732
4	-0.872172	1.6873	2.88952	0.324157	0.133428	0.632289	0.465436	0.32546	0.0990788	1.3381	-0.302767	3.45213	-0.868777	-1.22066
4	-1.66738	1.10765	2.71888	-0.232025	0.817458	-0.0952852	0.36333	-0.185094	0.544643	0.234634	0.168153	2.21163	-0.723488	-2.07965
4	-2.60514	1.51203	2.85277	-0.555369	0.406502	-0.267837	0.0484448	-0.0667093	0.00737415	0.53405	0.00354798	2.00251	0.189355	-0.615744
4	-0.232916	1.12776	2.66083	-0.282389	-0.102895	-0.175489	-0.216301	-0.338531	-0.443986	0.471433	0.426982	2.12591	-1.37678	-2.90927
4	1.3155	0.616261	1.87106	-0.0981187	0.0621867	0.30406	0.148181	0.0563119	0.324104	0.0792292	0.207957	2.13507	2.59778	3.26889
4	0.130956	0.101542	0.00320486	-0.163727	-0.421182	-1.3039	-1.13197	0.852184	-0.720513	-1.23016	2.24766	1.76549	-0.85893	-2.54738
4	-0.9127	0.785746	2.30887	-0.100269	0.607103	-0.245331	0.0467154	-0.367789	0.452804	0.0770981	0.310989	1.54505	-1.33224	-1.86787
4	-0.830197	1.64066	1.71733	0.329486	0.466273	-0.391591	-0.223744	-0.253705	-0.477198	-0.270022	0.599102	1.96029	-1.37783	-1.76955
4	-0.132368	0.665976	2.00703	-0.273196	0.321547	0.288937	0.302833	0.087108	-0.216375	0.443495	0.901794	2.92994	-1.39109	-2.17639
5	-2.58789	1.01546	1.1561	-0.374305	0.420839	-0.177366	0.357204	1.10531	0.138157	0.159304	2.1548	3.6854	-0.371595	0.280784
5	-2.63014	1.52011	2.46491	0.124756	0.695276	0.722572	1.03355	0.890551	0.133421	1.18969	0.340629	3.78884	-0.426583	-2.11688
5	-1.98008	1.44841	2.35978	-0.129188	0.406732	0.535221	0.382603	0.17035	0.453225	0.93137	-0.213248	2.8405	-1.24386	-1.30908
5	1.29214	1.12303	1.74702	-0.26355	0.538467	0.452089	0.679703	0.495382	-0.0217871	0.489783	0.294375	2.40082	2.66647	2.92974
5	0.142085	0.226357	0.689392	-0.230325	-0.460343	-1.26006	-1.34828	-0.186075	-0.636783	-0.778281	0.435161	1.36019	-0.810107	-2.04995
5	-2.27281	0.433394	2.11122	-0.264374	0.844355	-0.787416	-0.244737	-0.287326	-0.038256	-0.506488	-0.465139	1.69222	0.0650301	-2.62562
5	-0.759897	0.837274	2.1969	0.304271	0.545369	0.30087	0.750298	0.0348237	0.228027	0.659879	0.453163	2.74495	-0.746117	-1.15413
5	-1.94766	0.27285	2.01195	-0.151804	-0.362142	-0.270162	0.160018	-0.343726	0.508492	0.0674621	-0.893707	2.06364	-1.36942	-2.1464
5	0.190224	0.390576	0.730338	-0.305961	-0.542684	-1.17774	-1.36158	0.126858	-0.644509	-0.724542	0.748211	1.64239	-0.91372	-2.67634
5	-0.369343	0.465443	1.64862	-0.367154	0.335773	-0.181024	0.259802	0.365875	-0.177733	-0.0863698	0.389648	2.18819	-1.35473	-2.0798
5	0.428819	-1.03294	0.124401	-0.434267	-1.21376	-2.183	-1.89791	-1.66862	-0.628337	-1.73368	0.666463	0.474454	-1.307	-3.47782
5	-1.00741	1.70336	2.41874	0.182878	0.906429	0.385735	0.410664	0.45141	-0.333498	0.751301	0.143917	2.93839	-1.52135	-2.18226
5	-2.74822	1.37147	2.67065	0.171188	0.825734	0.305586	0.181695	0.401452	0.210965	0.609233	-0.185046	2.26203	-1.52109	-1.97025
6	-0.220557	0.468338	1.71301	-0.230688	0.243313	-0.272136	0.428019	0.192332	-0.386297	-0.201747	0.664867	2.1601	-1.14234	-1.99989
6	1.34171	0.919323	0.912637	-0.171927	0.223363	0.0175526	-0.351213	-0.526534	-0.018885	0.103188	0.706535	1.53516	3.15318	3.72039
6	-0.0402665	0.706098	1.49391	-0.173824	-0.0780866	-0.567557	-0.835897	0.157295	-0.710106	-0.313297	0.354049	2.10322	-1.00893	-2.17584
6	0.698713	-1.30271	0.054735	-0.245969	-1.64012	-2.59492	-2.14707	-2.05365	-0.876355	-2.12077	0.786372	0.252257	-0.459152	-2.32455
6	-1.04287	1.42737	2.62744	0.1106	0.850759	0.522891	0.649005	0.665201	-0.574816	0.783554	0.156672	2.86513	-1.45662	-1.03365
6	-2.89976	0.282168	0.73751	-0.283373	0.935471	-0.622348	0.358923	0.808392	0.0947774	-0.797084	0.337936	1.76548	-0.181158	0.404487
6	-0.569386	0.723327	1.85042	0.217911	0.536742	-0.212302	0.157748	-0.243831	-0.0330862	0.227302	0.427757	1.66577	-0.846506	-1.10648
6	-2.76607	1.46127	2.97698	-0.228193	1.4254	0.819399	0.90064	0.461813	0.183006	0.966312	0.0739746	3.32698	-1.92256	-2.04277
6	-2.0316	0.615933	1.2084	-0.539511	0.53184	-0.401672	0.0850322	0.214546	0.161778	-0.242513	0.651573	1.69911	-0.751868	-2.86263
6	0.627031	-1.60647	-0.154257	-0.396224	-1.39643	-2.49824	-1.99526	-1.28592	-0.677629	-2.1409	1.0892	0.598118	-1.12368	-3.63564
Statistics - mean, stdev, linear model fit
	CCL19	CD166	CD28	CD4	CSF1	FGF2	I13R1	I13R2	ICAM1	IGF1R	IGKC	IL15	OX2G	TNR8
C1.A.MM.mean	-0.806701	0.784168	1.85464	-0.0834702	0.105951	-0.361919	-0.183721	-0.0742749	-0.105183	-0.0694108	0.496728	2.06945	-0.623324	-1.33137
C1.A.MM.stdev	1.16669	0.773874	1.13799	0.274622	0.679969	0.868026	0.929351	0.785164	0.409469	0.939991	0.600273	0.907064	1.03652	1.56516
C1.A.MM.lmfit	-0.196436	-0.0726698	0.786374	-1.16824	-0.715569	-1.00878	-1.07226	-0.621189	-0.259208	-0.959559	0.552454	1.24497	0.59879	0.124653
C1.M.MM.mean	-1.09617	0.751906	1.71769	-0.13368	0.226157	-0.256515	-0.0489979	0.119713	-0.0622014	0.0791281	0.297633	2.314	-0.681082	-1.58292
C1.M.MM.stdev	1.35601	0.740738	0.802763	0.246276	0.657541	0.865438	0.911246	0.685482	0.398697	0.828785	0.728027	0.918729	1.11975	1.62138
C1.M.MM.lmfit	-0.39761	-0.0626318	0.716624	-1.14953	-0.573418	-0.875427	-0.905069	-0.442593	-0.230979	-0.759599	0.347559	1.52394	0.501434	-0.184521
C1.L.MM.mean	-0.690306	0.369464	1.34208	-0.19412	0.163225	-0.580933	-0.275008	-0.161036	-0.283761	-0.373596	0.524894	1.79713	-0.573964	-1.30566
C1.L.MM.stdev	1.47443	1.03445	1.0115	0.220308	0.982648	1.13211	1.06632	0.904646	0.404964	1.06084	0.310545	0.920583	1.39751	2.08095
C1.L.MM.lmfit	-0.362304	-0.379311	0.380365	-1.18126	-0.526805	-1.14187	-1.03613	-0.56211	-0.386948	-1.16691	0.579419	1.08861	0.465898	-0.0518517
C1.A.CS.mean	-2.24209	2.23296	3.70739	-0.0459027	1.98728	1.34453	1.15386	0.900445	1.47569	1.56883	-1.17911	3.90301	-1.5264	-2.40468
C1.A.CS.stdev	0.640927	0.746607	1.1467	0.146332	0.340614	0.369674	0.81873	0.43997	2.02311	0.968866	1.14918	0.785032	0.370675	1.28901
C1.A.CS.lmfit	-2.12828	2.43218	3.90923	-0.0735405	2.0285	1.42197	1.22562	1.02038	1.27959	1.73025	-1.18512	4.10809	-1.57013	-2.5588
C1.M.CS.mean	-2.30159	1.38642	2.8881	0.905347	1.21943	0.905302	0.840188	0.79409	0.209686	1.28715	-0.210644	3.55135	-1.56873	-1.69177
C1.M.CS.stdev	0.524787	0.979944	1.55715	1.42535	0.424056	0.783457	0.537984	0.294076	0.25181	0.982992	0.582423	1.20396	0.285862	1.36476
C1.M.CS.lmfit	-2.04926	1.28815	2.70564	0.473667	0.980686	0.756956	0.604216	0.755214	-0.0365359	1.13135	-0.194648	3.47561	-1.18982	-1.34043
C1.L.CS.mean	-2.49824	1.12647	2.67335	0.148413	1.04721	0.340278	0.175537	0.303237	0.605982	0.44789	-0.363644	2.40781	-1.63075	-1.65508
C1.L.CS.stdev	0.28017	0.784633	1.22593	0.302688	0.419694	0.649887	0.32294	0.30626	0.386362	0.887071	1.21147	0.514817	0.389332	0.612035
C1.L.CS.lmfit	-2.44134	1.22608	2.77428	0.134594	1.06782	0.379001	0.211419	0.363203	0.507931	0.528599	-0.36665	2.51035	-1.65262	-1.73214

## Sheet: Figure4
logFC	pval.log	color	label
2.79371	14.3668	blue	CRP
1.79011	4.67149	blue	SLAF1
1.74319	3.98533	blue	MUC1
1.71186	13.1907	blue	S10A8/9
1.60546	6.55795	blue	S10A8/9
1.48625	2.5623	blue	CCL3
1.36505	3.0719	blue	CALB1
1.31388	4.77389	blue	FGF2
1.29867	2.46081	blue	AREG
1.27935	2.20219	blue	ANGP2
1.25229	3.61599	blue	CD47
1.24561	3.0192	blue	CXCR5
1.1885	2.87445	blue	ACVL1
1.15929	2.04029	blue	IGF1
1.15724	3.0719	blue	JAK2
1.14801	1.79719	blue	BTLA
1.13597	2.04029	blue	CADH5
1.12286	2.2249	blue	SFRP5
1.116	3.0719	blue	PRTN3
1.11416	0.653299	grey
1.08926	2.5623	blue	MTOR
1.0853	2.04932	blue	TNR16
1.08398	2.37018	blue	S10AC
1.0627	2.41204	blue	S100B
1.05926	2.85949	blue	MPIP2
1.04029	2.37018	blue	SPIT1
1.03611	2.20219	blue	CADH1
1.02559	1.99294	blue	IL2
1.02235	0.937064	grey
1.01898	2.85949	blue	RARR2
1.01343	1.18778	grey
0.99709	1.99294	blue	SLIP
0.993433	2.5623	blue	I13R2
0.992392	1.46494	blue
0.96306	1.63721	blue
0.941616	1.30351	blue
0.933787	1.30351	blue
0.928302	1.76779	blue
0.916165	1.9551	blue
0.869634	1.14454	grey
0.852119	0.500023	grey
0.824172	0.291702	grey
0.817173	2.5623	blue	CD81
0.803152	1.30351	blue
0.801261	0.60165	grey
0.80122	1.31843	blue
0.797299	0.579781	grey
0.794535	1.29808	grey
0.793333	0.753625	grey
0.788715	0.48908	grey
0.788463	1.57015	blue
0.78276	2.53919	blue	MMP9
0.763062	1.30351	blue
0.758069	0.237439	grey
0.751986	0.193139	grey
0.745236	1.44469	blue
0.736374	1.00973	grey
0.726226	0.819339	grey
0.708986	1.1387	grey
0.707814	0.32828	grey
0.700954	0.653299	grey
0.676006	0.200984	grey
0.675039	0.237439	grey
0.667016	1.44469	blue
0.664265	0.288731	grey
0.65647	0.652702	grey
0.644213	0.953378	grey
0.639454	1.97488	blue
0.632721	0.235626	grey
0.63158	0.652702	grey
0.627766	0.501775	grey
0.621462	0.652702	grey
0.616662	0.199277	grey
0.60742	0.283053	grey
0.593723	0.591862	grey
0.592416	0.501775	grey
0.566964	0.0702149	grey
0.559296	2.72154	blue
0.558343	0.482992	grey
0.557273	0.618466	grey
0.551585	1.93114	blue
0.546638	0.281126	grey
0.543055	0.482992	grey
0.540642	0.653299	grey
0.540042	0.399551	grey
0.537608	0.652702	grey
0.535647	0.653299	grey
0.530151	0.317645	grey
0.527734	0.4985	grey
0.525699	0.535169	grey
0.517821	0.628432	grey
0.517079	0.328516	grey
0.515826	0.212964	grey
0.514024	0.753625	grey
0.508881	0.432807	grey
0.495419	0.199035	grey
0.488103	0.671747	grey
0.485493	0.264562	grey
0.480354	1.00037	grey
0.479051	0.736612	grey
0.477375	0.652702	grey
0.470429	0.288731	grey
0.467701	0.32828	grey
0.465347	0.812297	grey
0.463007	0.937064	grey
0.459419	0.110141	grey
0.457717	0.32828	grey
0.449327	0.671747	grey
0.447044	0.830759	grey
0.439991	0.628432	grey
0.439094	0.602328	grey
0.437871	0.736612	grey
0.435307	0.266738	grey
0.433292	0.118723	grey
0.432165	0.0702149	grey
0.424891	0.110141	grey
0.417826	0.117214	grey
0.406878	0.535169	grey
0.404292	0.110141	grey
0.399415	0.356103	grey
0.394024	0.72886	grey
0.393453	0.352843	grey
0.392793	0.383729	grey
0.391548	0.505087	grey
0.388394	0.671747	grey
0.383637	0.156579	grey
0.3827	0.0625498	grey
0.381469	0.0657636	grey
0.37888	0.38923	grey
0.374467	0.170886	grey
0.37366	1.1387	grey
0.373275	0.38923	grey
0.373151	0.356103	grey
0.366226	0.671747	grey
0.364715	0.163409	grey
0.363573	0.0702149	grey
0.356873	0.0702149	grey
0.354105	0.38923	grey
0.345732	0.106346	grey
0.345381	0.652702	grey
0.342546	0.38923	grey
0.340717	0.103781	grey
0.34027	0.556208	grey
0.33943	0.49139	grey
0.337168	0.193139	grey
0.333971	0.826906	grey
0.330745	0.556435	grey
0.330044	0.671747	grey
0.328454	0.671747	grey
0.327157	0.653299	grey
0.324848	0.753625	grey
0.322646	1.07632	grey
0.321054	0.152131	grey
0.320048	0.309393	grey
0.319371	0.774453	grey
0.317668	0.224311	grey
0.314813	0.163409	grey
0.312801	0.670622	grey
0.311602	0.399551	grey
0.307517	0.110141	grey
0.306856	0.237439	grey
0.306502	0.579781	grey
0.302277	0.200984	grey
0.300674	0.239603	grey
0.298496	0.152131	grey
0.296895	0.122863	grey
0.29375	0.652702	grey
0.292756	0.163409	grey
0.292592	0.0569945	grey
0.292572	0.304809	grey
0.290928	0.235626	grey
0.290454	0.555712	grey
0.286182	0.110141	grey
0.281878	0.150687	grey
0.281277	0.451165	grey
0.281271	0.181641	grey
0.277365	0.556435	grey
0.273734	0.0800122	grey
0.270596	0.18732	grey
0.2698	0.150687	grey
0.26815	0.0702149	grey
0.265746	0.330554	grey
0.265291	0.288731	grey
0.264945	0.325203	grey
0.263332	0.430544	grey
0.26096	0.17758	grey
0.260108	0.199277	grey
0.25961	0.0569945	grey
0.25959	0.189864	grey
0.259186	0.131056	grey
0.258002	0.110141	grey
0.256826	0.193865	grey
0.255209	0.193139	grey
0.25303	0.189864	grey
0.25268	0.0702149	grey
0.252317	0.0711143	grey
0.251623	0.13811	grey
0.247234	0.463078	grey
0.243583	0.351357	grey
0.243192	0.152131	grey
0.243138	0.237439	grey
0.243008	0.0569945	grey
0.24282	0.146346	grey
0.242582	0.0657636	grey
0.241713	0.0702149	grey
0.239175	0.0513905	grey
0.238081	0.131463	grey
0.237877	0.0702149	grey
0.235265	0.200984	grey
0.235021	0.273684	grey
0.234281	0.199035	grey
0.231368	0.288731	grey
0.23012	0.0541277	grey
0.229535	0.0702149	grey
0.227003	0.0751457	grey
0.224798	0.0657636	grey
0.224686	0.101707	grey
0.222444	0.0625498	grey
0.221336	0.193139	grey
0.220912	0.17758	grey
0.21934	0.101707	grey
0.218802	0.110141	grey
0.218653	0.150647	grey
0.218291	0.0702149	grey
0.217213	0.0657636	grey
0.216539	0.0800122	grey
0.216524	0.216213	grey
0.216348	0.125651	grey
0.212751	0.0702149	grey
0.212062	0.32828	grey
0.211578	0.137348	grey
0.209537	0.113595	grey
0.209506	0.0439783	grey
0.209258	0.110141	grey
0.208643	0.199035	grey
0.208126	0.107395	grey
0.207257	0.122862	grey
0.207151	0.0702149	grey
0.206985	0.107395	grey
0.206972	0.110141	grey
0.20586	0.106346	grey
0.203677	0.0569945	grey
0.203227	0.0702149	grey
0.202199	0.222372	grey
0.201611	0.0702149	grey
0.200216	0.0702149	grey
0.199945	0.110066	grey
0.198952	0.0657636	grey
0.198833	0.172172	grey
0.198798	0.107395	grey
0.198778	0.044663	grey
0.195691	0.110141	grey
0.195099	0.0702149	grey
0.194647	0.150687	grey
0.192257	0.0503723	grey
0.191191	0.0857398	grey
0.190014	0.281126	grey
0.189684	0.0926302	grey
0.189097	0.107395	grey
0.187006	0.0728697	grey
0.186955	0.150687	grey
0.186749	0.0657636	grey
0.186241	0.341254	grey
0.184205	0.161218	grey
0.183666	0.0702149	grey
0.182211	0.0403124	grey
0.182203	0.0979022	grey
0.181554	0.193139	grey
0.18042	0.0657636	grey
0.179366	0.155763	grey
0.178642	0.131056	grey
0.177557	0.0633601	grey
0.177323	0.193139	grey
0.176931	0.0657636	grey
0.175427	0.0390494	grey
0.17464	0.0861797	grey
0.174369	0.163409	grey
0.173786	0.0657636	grey
0.173547	0.193139	grey
0.173363	0.0702149	grey
0.172859	0.0513905	grey
0.17285	0.0657636	grey
0.171078	0.131056	grey
0.17047	0.110141	grey
0.169535	0.0702149	grey
0.168307	0.0600135	grey
0.16826	0.025413	grey
0.165814	0.101072	grey
0.165721	0.131463	grey
0.165354	0.0702149	grey
0.164978	0.0702149	grey
0.164778	0.122622	grey
0.163879	0.0702149	grey
0.163343	0.0500511	grey
0.161908	0.0349484	grey
0.161659	0.0416898	grey
0.161627	0.0394983	grey
0.161321	0.0657636	grey
0.160082	0.0394983	grey
0.158624	0.0702149	grey
0.156821	0.125651	grey
0.154296	0.0657636	grey
0.153528	0.0657636	grey
0.153092	0.0657636	grey
0.152154	0.0563592	grey
0.152051	0.0329116	grey
0.151454	0.0616921	grey
0.151308	0.0702149	grey
0.150482	0.110141	grey
0.150173	0.0657636	grey
0.149657	0.0416898	grey
0.149058	0.0657636	grey
0.148883	0.0665721	grey
0.148803	0.0702149	grey
0.148652	0.0657636	grey
0.148572	0.029952	grey
0.14728	0.0507428	grey
0.146952	0.0657636	grey
0.146502	0.0702149	grey
0.145825	0.0569945	grey
0.145478	0.0657636	grey
0.14446	0.0657636	grey
0.144334	0.0569945	grey
0.144138	0.0657636	grey
0.144012	0.0657636	grey
0.143857	0.0470721	grey
0.143445	0.0569945	grey
0.142775	0.0507428	grey
0.142683	0.0657636	grey
0.142617	0.0168079	grey
0.142491	0.0751457	grey
0.142302	0.0394983	grey
0.141748	0.0702149	grey
0.141747	0.0657636	grey
0.140779	0.0569945	grey
0.140719	0.148966	grey
0.140442	0.0657636	grey
0.14018	0.0431362	grey
0.139784	0.0569945	grey
0.139516	0.0702149	grey
0.139429	0.0569945	grey
0.138939	0.0569945	grey
0.138927	0.0657636	grey
0.138645	0.0442932	grey
0.136446	0.0569945	grey
0.135968	0.0503723	grey
0.135911	0.0569945	grey
0.135228	0.0286536	grey
0.134997	0.0657636	grey
0.134294	0.0657636	grey
0.133708	0.0589343	grey
0.133347	0.0390494	grey
0.132547	0.025413	grey
0.132179	0.0229423	grey
0.131742	0.0711143	grey
0.130725	0.0657636	grey
0.13037	0.0657636	grey
0.129719	0.0657636	grey
0.129704	0.0541277	grey
0.129048	0.0702149	grey
0.129016	0.0633601	grey
0.128789	0.0657636	grey
0.128463	0.0541277	grey
0.128105	0.0702149	grey
0.127984	0.0657636	grey
0.127837	0.0569945	grey
0.12774	0.0569945	grey
0.127361	0.0569945	grey
0.126845	0.0353276	grey
0.126726	0.0657636	grey
0.126464	0.0569945	grey
0.126388	0.0657636	grey
0.126181	0.0657636	grey
0.12478	0.0431362	grey
0.124338	0.0569945	grey
0.123944	0.0657636	grey
0.123918	0.0336864	grey
0.123895	0.0431362	grey
0.123793	0.0657636	grey
0.123286	0.0702149	grey
0.123268	0.0513905	grey
0.122326	0.0657636	grey
0.122252	0.0657636	grey
0.121799	0.0657636	grey
0.12148	0.0569945	grey
0.120742	0.0657636	grey
0.120262	0.029952	grey
0.119426	0.0657636	grey
0.11937	0.0569945	grey
0.119306	0.0390494	grey
0.118883	0.0349484	grey
0.118305	0.0513905	grey
0.117648	0.0442932	grey
0.117601	0.0431362	grey
0.117518	0.0702149	grey
0.11708	0.0315809	grey
0.115888	0.0503723	grey
0.115231	0.0569945	grey
0.115164	0.0569945	grey
0.114553	0.0394983	grey
0.114463	0.0542286	grey
0.114208	0.0569945	grey
0.114207	0.0569945	grey
0.114131	0.0390494	grey
0.113772	0.0431362	grey
0.113569	0.0569945	grey
0.113322	0.0390494	grey
0.113103	0.0513905	grey
0.11286	0.0439783	grey
0.112769	0.0625498	grey
0.112124	0.0198801	grey
0.111239	0.0569945	grey
0.110426	0.0541277	grey
0.110034	0.0513905	grey
0.108991	0.0349484	grey
0.108729	0.0416898	grey
0.107708	0.0569945	grey
0.107643	0.0419837	grey
0.107336	0.0431362	grey
0.107246	0.0431362	grey
0.106881	0.0390494	grey
0.106405	0.0657636	grey
0.105685	0.0390494	grey
0.105588	0.0569945	grey
0.105472	0.0349484	grey
0.105267	0.0657636	grey
0.105265	0.0431362	grey
0.105034	0.0569945	grey
0.103268	0.0431362	grey
0.103117	0.0422462	grey
0.103101	0.0657636	grey
0.102896	0.0507428	grey
0.102138	0.0513905	grey
0.101601	0.0513905	grey
0.100677	0.0542286	grey
0.100292	0.0422462	grey
0.0999132	0.0472685	grey
0.0995208	0.025413	grey
0.0994779	0.0394983	grey
0.0993595	0.0309838	grey
0.0981629	0.0513905	grey
0.0978121	0.0416898	grey
0.0973701	0.0410496	grey
0.0973157	0.0286536	grey
0.0972105	0.0337942	grey
0.0958675	0.0507428	grey
0.0943402	0.029952	grey
0.0938524	0.027071	grey
0.0935065	0.0431362	grey
0.0933812	0.0431362	grey
0.0932707	0.0355161	grey
0.0920305	0.0431362	grey
0.0909155	0.0422462	grey
0.0907786	0.0569945	grey
0.0894308	0.0513905	grey
0.0892149	0.0349484	grey
0.0891009	0.0349484	grey
0.0886914	0.0541277	grey
0.088143	0.0390494	grey
0.0880918	0.035571	grey
0.0879293	0.0349484	grey
0.087709	0.035571	grey
0.0876709	0.0349484	grey
0.0874445	0.0321406	grey
0.0872978	0.015968	grey
0.0869649	0.0394983	grey
0.0864198	0.0349484	grey
0.0864057	0.0394983	grey
0.0857408	0.0369504	grey
0.0854916	0.0431362	grey
0.0854457	0.0355161	grey
0.0851928	0.0279487	grey
0.0848424	0.0349484	grey
0.0848161	0.0349484	grey
0.0836398	0.034543	grey
0.0831818	0.0349484	grey
0.082742	0.0349484	grey
0.0826724	0.035571	grey
0.081541	0.025413	grey
0.0811425	0.0503723	grey
0.080434	0.025413	grey
0.080396	0.025413	grey
0.0798293	0.0349484	grey
0.0795182	0.0337942	grey
0.0793761	0.0309838	grey
0.0788505	0.0513905	grey
0.0788192	0.0369504	grey
0.0786072	0.0349484	grey
0.0781207	0.0349484	grey
0.0769113	0.0286536	grey
0.07656	0.025413	grey
0.0761538	0.0266005	grey
0.0757318	0.0286536	grey
0.075492	0.0390494	grey
0.075018	0.0394983	grey
0.0747003	0.0349484	grey
0.0741719	0.031849	grey
0.0740536	0.0431362	grey
0.0729508	0.031528	grey
0.0723412	0.0349484	grey
0.0712551	0.0421817	grey
0.0706268	0.0395773	grey
0.0703325	0.0356072	grey
0.0698682	0.0229423	grey
0.0697921	0.0349484	grey
0.0693713	0.0431362	grey
0.0692856	0.025413	grey
0.0688065	0.0390494	grey
0.0679133	0.0229423	grey
0.0675338	0.0431362	grey
0.0671772	0.0431362	grey
0.0666706	0.015968	grey
0.066214	0.025413	grey
0.0660553	0.0422462	grey
0.0658806	0.0369504	grey
0.0657265	0.0157466	grey
0.0652299	0.0349484	grey
0.0648648	0.0259932	grey
0.0648593	0.0349484	grey
0.0647435	0.025413	grey
0.0646663	0.0130324	grey
0.0640062	0.015968	grey
0.0638585	0.0373185	grey
0.0634576	0.0336864	grey
0.0633615	0.0259932	grey
0.0628289	0.0229423	grey
0.062798	0.0279487	grey
0.0626753	0.0237601	grey
0.0623841	0.0369504	grey
0.0622963	0.0194312	grey
0.0621979	0.0369504	grey
0.0614079	0.0336864	grey
0.0610949	0.0259932	grey
0.0609294	0.0229423	grey
0.0604613	0.0369504	grey
0.0594437	0.0237601	grey
0.0586561	0.027071	grey
0.0575831	0.0237601	grey
0.05752	0.0194312	grey
0.0574113	0.0252649	grey
0.0567566	0.0229423	grey
0.0567076	0.0157466	grey
0.0566643	0.035571	grey
0.0566473	0.0237601	grey
0.05601	0.025413	grey
0.0557922	0.0349484	grey
0.0546919	0.0259932	grey
0.0543772	0.0349484	grey
0.0539181	0.0349484	grey
0.0535278	0.0139339	grey
0.0534879	0.025413	grey
0.0532077	0.0229423	grey
0.0530036	0.0229423	grey
0.0525339	0.025413	grey
0.0524254	0.0349484	grey
0.0522798	0.0237601	grey
0.0517807	0.031849	grey
0.0514854	0.0279487	grey
0.0504615	0.0390494	grey
0.0504093	0.0109886	grey
0.0491113	0.0336864	grey
0.0488971	0.025413	grey
0.0479635	0.025413	grey
0.0479425	0.0229423	grey
0.047717	0.0259932	grey
0.0475205	0.0235378	grey
0.0471361	0.025413	grey
0.0470827	0.0129856	grey
0.0469631	0.0130324	grey
0.046405	0.0194829	grey
0.0462593	0.0129856	grey
0.0459696	0.0229423	grey
0.0450695	0.015968	grey
0.0450217	0.0229423	grey
0.044303	0.0235378	grey
0.0441981	0.025413	grey
0.0439617	0.0229423	grey
0.042897	0.0130324	grey
0.0425699	0.0194312	grey
0.0421238	0.015968	grey
0.0416512	0.0229423	grey
0.040811	0.0157466	grey
0.0407768	0.0116945	grey
0.0392424	0.0157466	grey
0.0389117	0.0159437	grey
0.0385619	0.0158081	grey
0.0379599	0.0116945	grey
0.0378816	0.0156742	grey
0.037526	0.0157466	grey
0.0369831	0.0139339	grey
0.0368686	0.015968	grey
0.0367821	0.0130324	grey
0.036149	0.0109886	grey
0.0359684	0.015968	grey
0.0359034	0.0139339	grey
0.0354163	0.0154851	grey
0.0349601	0.0130324	grey
0.0348587	0.0154851	grey
0.0340897	0.0156742	grey
0.0336603	0.0109886	grey
0.0333784	0.0130324	grey
0.033284	0.0130324	grey
0.0331867	0.0154851	grey
0.0331843	0.0109886	grey
0.0325577	0.0109886	grey
0.0324624	0.0156742	grey
0.0323892	0.0154851	grey
0.032218	0.0130324	grey
0.0318934	0.0139339	grey
0.0312305	0.0139339	grey
0.0310694	0.0109886	grey
0.0309075	0.0154851	grey
0.0308139	0.00896061	grey
0.0304405	0.0139339	grey
0.0300774	0.0130324	grey
0.0299705	0.0139067	grey
0.0299158	0.0129856	grey
0.0294074	0.0130324	grey
0.0291495	0.0109886	grey
0.0289698	0.0130324	grey
0.0285669	0.0109886	grey
0.0281049	0.0194829	grey
0.0279306	0.0130324	grey
0.027071	0.0129856	grey
0.0267776	0.0130324	grey
0.0260894	0.00907758	grey
0.0255867	0.00731612	grey
0.0254981	0.0109886	grey
0.025481	0.000873093	grey
0.0245911	0.0109886	grey
0.0233469	0.000873093	grey
0.0223759	0.0109886	grey
0.0221798	0.0109886	grey
0.021956	0.00907758	grey
0.0219223	0.0109886	grey
0.0215948	0.0087408	grey
0.0212668	0.0109886	grey
0.0205082	0.0109886	grey
0.0199115	0.0109886	grey
0.0194474	0.00871349	grey
0.0192599	0.0109886	grey
0.018516	0.0109886	grey
0.0179892	0.00370682	grey
0.0179069	0.0031317	grey
0.0177673	0.0087408	grey
0.0175256	0.00896061	grey
0.0168641	0.0109886	grey
0.0168386	0.00896061	grey
0.0166559	0.00370682	grey
0.0163254	0.00896061	grey
0.0159955	0.0015896	grey
0.0148163	0.00433039	grey
0.0147847	0.0031317	grey
0.0143028	0.00349399	grey
0.0135237	0.00200483	grey
0.0133726	0.00491295	grey
0.0130214	0.00370682	grey
0.0124279	0.000873093	grey
0.0123817	0.000873093	grey
0.0109758	0.00400901	grey
0.0105436	0.000873093	grey
0.01014	0.0015896	grey
0.0100122	0.0031317	grey
0.00992387	0.000873093	grey
0.00968686	0.000873093	grey
0.00946774	0.000873093	grey
0.00936684	0.000873093	grey
0.00935608	0.000873093	grey
0.00905867	0.000873093	grey
0.00894666	0.000873093	grey
0.00893306	0.000873093	grey
0.00832302	0.000873093	grey
0.00831767	0.000873093	grey
0.00809118	0.000873093	grey
0.0077404	0.000873093	grey
0.00764669	0.000873093	grey
0.00759287	0.000873093	grey
0.0074241	0.000873093	grey
0.00718271	0.000873093	grey
0.00700438	0.000873093	grey
0.00566529	0.000873093	grey
0.00565831	0.000873093	grey
0.00545338	0.000873093	grey
0.0049459	0.000873093	grey
0.00487823	0.000873093	grey
0.00485336	0.000873093	grey
0.00341247	0.000873093	grey
0.00309857	0.000873093	grey
0.00273411	0.000873093	grey
0.00265983	0.000873093	grey
0.00256332	0.000873093	grey
0.00244289	0.000873093	grey
0.00158247	0.000873093	grey
0.00132316	0.000484409	grey
0.000417701	0.000484409	grey
0.000332678	0.000484409	grey
3.67195e-05	8.92143e-05	grey
-0.000383442	0.000296756	grey
-0.000611512	0.000484409	grey
-0.000665488	0.000484409	grey
-0.00114334	0.000484409	grey
-0.00114646	0.000484409	grey
-0.00118119	0.000484409	grey
-0.00142024	0.000484409	grey
-0.00220567	0.000873093	grey
-0.00231061	0.000484409	grey
-0.00236739	0.000873093	grey
-0.00274366	0.000873093	grey
-0.00275891	0.000484409	grey
-0.0030627	0.000873093	grey
-0.00312734	0.000873093	grey
-0.00328067	0.000873093	grey
-0.0036123	0.000873093	grey
-0.00393031	0.000873093	grey
-0.0039878	0.000873093	grey
-0.00400749	0.000873093	grey
-0.00401676	0.000873093	grey
-0.004024	0.000873093	grey
-0.00480248	0.000873093	grey
-0.00488782	0.000873093	grey
-0.00494744	0.000873093	grey
-0.00510885	0.000873093	grey
-0.00531675	0.000873093	grey
-0.00548396	0.000873093	grey
-0.00593432	0.000873093	grey
-0.00597155	0.000873093	grey
-0.00690577	0.000873093	grey
-0.00731567	0.000873093	grey
-0.00759252	0.000873093	grey
-0.00804217	0.000873093	grey
-0.00818668	0.000873093	grey
-0.00855352	0.000873093	grey
-0.00898108	0.000873093	grey
-0.00915948	0.000873093	grey
-0.00927116	0.000873093	grey
-0.00927343	0.000873093	grey
-0.00952068	0.000873093	grey
-0.00971851	0.000873093	grey
-0.00993484	0.000873093	grey
-0.0101105	0.000873093	grey
-0.0101867	0.000873093	grey
-0.0104233	0.000873093	grey
-0.0104553	0.00122472	grey
-0.0110165	0.000873093	grey
-0.0112689	0.00213726	grey
-0.0115576	0.000873093	grey
-0.0118766	0.000873093	grey
-0.0121128	0.00491295	grey
-0.0129184	0.00213726	grey
-0.0135025	0.000873093	grey
-0.0136404	0.0031317	grey
-0.0150212	0.0031317	grey
-0.0155145	0.00213726	grey
-0.0157456	0.000873093	grey
-0.0160883	0.00412814	grey
-0.0162113	0.00488991	grey
-0.0169545	0.0087408	grey
-0.0170318	0.00253547	grey
-0.0170974	0.000873093	grey
-0.018311	0.00412814	grey
-0.0186368	0.00993201	grey
-0.0186387	0.00370682	grey
-0.0186867	0.00871349	grey
-0.0190081	0.00597264	grey
-0.0195296	0.00968478	grey
-0.0199441	0.0109886	grey
-0.0200482	0.0109886	grey
-0.020123	0.0130324	grey
-0.0210347	0.0109886	grey
-0.0212912	0.0130324	grey
-0.0219798	0.0109886	grey
-0.0219812	0.0109886	grey
-0.0220394	0.0109886	grey
-0.0222814	0.0116945	grey
-0.0227015	0.000873093	grey
-0.0229349	0.0087408	grey
-0.0231423	0.000873093	grey
-0.0235495	0.0109886	grey
-0.0236041	0.00400901	grey
-0.0237721	0.0130324	grey
-0.0243369	0.0103649	grey
-0.024444	0.00957522	grey
-0.0250132	0.0130324	grey
-0.0255859	0.0129856	grey
-0.0258188	0.0109886	grey
-0.0262196	0.000873093	grey
-0.0264848	0.0109886	grey
-0.0272363	0.0109886	grey
-0.0273227	0.0130324	grey
-0.027515	0.0109886	grey
-0.0275878	0.0130324	grey
-0.0283804	0.0109886	grey
-0.028842	0.0109886	grey
-0.0294264	0.0130324	grey
-0.0297596	0.00177002	grey
-0.0307084	0.0109886	grey
-0.03131	0.0168079	grey
-0.0316712	0.0139339	grey
-0.0317346	0.0130324	grey
-0.0320528	0.0130324	grey
-0.0324282	0.0109886	grey
-0.033023	0.0130324	grey
-0.0331667	0.0130324	grey
-0.0332919	0.0109886	grey
-0.0333309	0.00400901	grey
-0.0336255	0.0154851	grey
-0.0337142	0.0129856	grey
-0.0342229	0.0154851	grey
-0.0346654	0.0139339	grey
-0.0347481	0.0154851	grey
-0.0348436	0.0198801	grey
-0.0348714	0.0139339	grey
-0.0355727	0.0158081	grey
-0.0357353	0.0129856	grey
-0.0362949	0.0139339	grey
-0.0364527	0.0212337	grey
-0.0365175	0.0109886	grey
-0.0366309	0.0109886	grey
-0.0369291	0.0130324	grey
-0.0372525	0.00907758	grey
-0.0376103	0.025413	grey
-0.0376323	0.0229423	grey
-0.0382724	0.0130324	grey
-0.0383949	0.0229423	grey
-0.0387886	0.0130324	grey
-0.0389736	0.0139339	grey
-0.0391837	0.0139339	grey
-0.0397485	0.0237601	grey
-0.0399424	0.0194829	grey
-0.0402045	0.0109886	grey
-0.0405126	0.0154851	grey
-0.0414309	0.0309838	grey
-0.0416159	0.0229423	grey
-0.0417717	0.0198801	grey
-0.0419244	0.0237601	grey
-0.0432929	0.025413	grey
-0.043635	0.015968	grey
-0.0441716	0.0154851	grey
-0.0445702	0.0229423	grey
-0.0452624	0.025413	grey
-0.0454142	0.0130324	grey
-0.045537	0.0212337	grey
-0.0455373	0.0109886	grey
-0.0459857	0.0279487	grey
-0.0468979	0.022082	grey
-0.047155	0.025413	grey
-0.047193	0.0194312	grey
-0.0476285	0.027838	grey
-0.0476299	0.025413	grey
-0.0480503	0.0168079	grey
-0.0485045	0.027071	grey
-0.0485158	0.0259932	grey
-0.0488743	0.0349484	grey
-0.0492313	0.0109309	grey
-0.0493939	0.00370682	grey
-0.0494391	0.0431362	grey
-0.0500318	0.0279487	grey
-0.0502653	0.0229423	grey
-0.0508579	0.0109886	grey
-0.0511768	0.0195698	grey
-0.0514773	0.0168079	grey
-0.0516385	0.0312465	grey
-0.0523742	0.0229423	grey
-0.0524811	0.027071	grey
-0.0539599	0.0309838	grey
-0.0547315	0.025413	grey
-0.0548113	0.0259932	grey
-0.0549049	0.0129856	grey
-0.0560257	0.027071	grey
-0.056107	0.027071	grey
-0.0561399	0.0212337	grey
-0.0567871	0.0219894	grey
-0.0570612	0.0259932	grey
-0.0574441	0.0349484	grey
-0.0577905	0.0394983	grey
-0.0578558	0.029952	grey
-0.0585886	0.015968	grey
-0.0586794	0.0229423	grey
-0.0588822	0.0349484	grey
-0.0592138	0.0259932	grey
-0.0595953	0.0349484	grey
-0.0596723	0.025413	grey
-0.0599271	0.0349484	grey
-0.0604804	0.0314563	grey
-0.0605732	0.0309838	grey
-0.0608097	0.0162958	grey
-0.0622997	0.0216966	grey
-0.0623977	0.040191	grey
-0.0625158	0.0315745	grey
-0.0626856	0.0513905	grey
-0.0627593	0.0349484	grey
-0.0635327	0.0237601	grey
-0.0644722	0.0394983	grey
-0.0650414	0.0349484	grey
-0.0655966	0.0349484	grey
-0.0659733	0.0279487	grey
-0.0662772	0.0237601	grey
-0.0662977	0.0229423	grey
-0.0665679	0.0130324	grey
-0.0665879	0.0349484	grey
-0.0666085	0.0259932	grey
-0.0668688	0.0330576	grey
-0.0678274	0.0168079	grey
-0.0680344	0.0349484	grey
-0.0683171	0.0229423	grey
-0.0687833	0.0393342	grey
-0.0691382	0.0422462	grey
-0.0691496	0.025413	grey
-0.0697428	0.0349484	grey
-0.0703501	0.0289364	grey
-0.0704162	0.0237601	grey
-0.07076	0.0349484	grey
-0.0716452	0.0309838	grey
-0.0717558	0.0349484	grey
-0.0721324	0.0194829	grey
-0.0721959	0.0349484	grey
-0.0723012	0.025413	grey
-0.0727332	0.0355161	grey
-0.0727675	0.0349484	grey
-0.0736017	0.0336864	grey
-0.0736653	0.0349484	grey
-0.074551	0.0431362	grey
-0.0750587	0.0349484	grey
-0.0751775	0.035571	grey
-0.0755356	0.0390494	grey
-0.0757338	0.0315745	grey
-0.0758911	0.0259932	grey
-0.0765486	0.0349484	grey
-0.0770713	0.0259932	grey
-0.0775428	0.0422462	grey
-0.077554	0.0349484	grey
-0.0776203	0.0349484	grey
-0.0783766	0.0349484	grey
-0.0786377	0.0395547	grey
-0.0787092	0.025413	grey
-0.0788636	0.0349484	grey
-0.0788946	0.027071	grey
-0.0792314	0.0394983	grey
-0.0793727	0.0439783	grey
-0.0797909	0.0439783	grey
-0.0801893	0.0229423	grey
-0.0802107	0.0431362	grey
-0.0803441	0.0390494	grey
-0.0806659	0.0337942	grey
-0.0809323	0.0390494	grey
-0.0818192	0.025413	grey
-0.0819499	0.0237601	grey
-0.0827672	0.0431362	grey
-0.0832924	0.0309838	grey
-0.0833488	0.0369504	grey
-0.0841694	0.025413	grey
-0.0847472	0.0349484	grey
-0.0849449	0.0397491	grey
-0.0860778	0.0349484	grey
-0.0864965	0.0500511	grey
-0.0866912	0.0439783	grey
-0.0876328	0.0349484	grey
-0.0882461	0.0349484	grey
-0.0883298	0.0439783	grey
-0.0892586	0.189864	grey
-0.0892761	0.0349484	grey
-0.0894086	0.0394983	grey
-0.0899022	0.0431362	grey
-0.090346	0.0416898	grey
-0.0915554	0.0390494	grey
-0.0916031	0.0259932	grey
-0.0917037	0.0416898	grey
-0.0918538	0.0472685	grey
-0.0920067	0.0589343	grey
-0.0920149	0.0349484	grey
-0.0928719	0.0349484	grey
-0.0938509	0.0513905	grey
-0.0940768	0.0431362	grey
-0.0942398	0.0569945	grey
-0.0954504	0.025413	grey
-0.0956325	0.029952	grey
-0.0963252	0.0569945	grey
-0.0965984	0.0513905	grey
-0.0972468	0.0369504	grey
-0.097302	0.0541277	grey
-0.0980315	0.0395773	grey
-0.0981317	0.0569945	grey
-0.0983775	0.0569945	grey
-0.0987388	0.0431362	grey
-0.0987463	0.0569945	grey
-0.0988067	0.0513905	grey
-0.0989914	0.0390494	grey
-0.0992671	0.0390494	grey
-0.0994636	0.0394983	grey
-0.100119	0.0507428	grey
-0.100197	0.029952	grey
-0.100428	0.0500511	grey
-0.100605	0.0394983	grey
-0.100948	0.0431362	grey
-0.101141	0.0569945	grey
-0.101432	0.0569945	grey
-0.101552	0.0397491	grey
-0.101611	0.0309838	grey
-0.10185	0.0212337	grey
-0.102179	0.0431362	grey
-0.102226	0.0569945	grey
-0.102585	0.0130324	grey
-0.102585	0.0431362	grey
-0.102879	0.0569945	grey
-0.102887	0.0569945	grey
-0.103118	0.0431362	grey
-0.104004	0.035571	grey
-0.104352	0.0431362	grey
-0.104427	0.0569945	grey
-0.104678	0.0431362	grey
-0.10492	0.0349484	grey
-0.104931	0.0636708	grey
-0.105003	0.0569945	grey
-0.105419	0.0657636	grey
-0.10576	0.0410496	grey
-0.106002	0.025413	grey
-0.106097	0.0569945	grey
-0.106182	0.0513905	grey
-0.106456	0.0439783	grey
-0.10665	0.0513905	grey
-0.107397	0.0523833	grey
-0.107876	0.0657636	grey
-0.107949	0.0569945	grey
-0.108613	0.0569945	grey
-0.108621	0.0541277	grey
-0.110264	0.0330576	grey
-0.111075	0.0569945	grey
-0.111183	0.0600135	grey
-0.111217	0.0513905	grey
-0.111303	0.0569945	grey
-0.111365	0.0336864	grey
-0.111577	0.0431362	grey
-0.112335	0.0569945	grey
-0.112616	0.0349484	grey
-0.112663	0.0569945	grey
-0.113043	0.0513905	grey
-0.1131	0.0513905	grey
-0.113258	0.0569945	grey
-0.114029	0.0416898	grey
-0.11429	0.0569945	grey
-0.11524	0.0513905	grey
-0.115411	0.044663	grey
-0.11556	0.0337942	grey
-0.115657	0.0513905	grey
-0.115745	0.0336864	grey
-0.115861	0.0569945	grey
-0.116857	0.0416898	grey
-0.116901	0.027071	grey
-0.118246	0.0542286	grey
-0.118756	0.0657636	grey
-0.118856	0.0569945	grey
-0.11909	0.0349484	grey
-0.119231	0.0513905	grey
-0.120046	0.0657636	grey
-0.120625	0.0569945	grey
-0.120879	0.0569945	grey
-0.120882	0.0569945	grey
-0.121008	0.0390494	grey
-0.121179	0.0329116	grey
-0.121232	0.0390494	grey
-0.121374	0.0569945	grey
-0.121757	0.0569945	grey
-0.122209	0.0569945	grey
-0.122506	0.0614939	grey
-0.123219	0.0569945	grey
-0.12332	0.0657636	grey
-0.123729	0.0569945	grey
-0.123944	0.0422462	grey
-0.124405	0.0431362	grey
-0.124958	0.0551339	grey
-0.12515	0.0422462	grey
-0.125319	0.0431362	grey
-0.125545	0.0600135	grey
-0.125611	0.0657636	grey
-0.125913	0.0645937	grey
-0.126004	0.0569945	grey
-0.126932	0.0616921	grey
-0.127587	0.0390494	grey
-0.127855	0.0507428	grey
-0.128224	0.0569945	grey
-0.128284	0.0349484	grey
-0.128327	0.0636708	grey
-0.129047	0.0657636	grey
-0.129056	0.0349484	grey
-0.129279	0.0657636	grey
-0.129436	0.0507428	grey
-0.129752	0.0394983	grey
-0.131357	0.0431362	grey
-0.132265	0.0472685	grey
-0.132335	0.0513905	grey
-0.132383	0.0657636	grey
-0.13248	0.0472685	grey
-0.132502	0.0657636	grey
-0.132908	0.0657636	grey
-0.13325	0.0657636	grey
-0.133838	0.0349484	grey
-0.133856	0.0657636	grey
-0.13427	0.653299	grey
-0.134341	0.0657636	grey
-0.135257	0.0431362	grey
-0.135451	0.0513905	grey
-0.136408	0.0636708	grey
-0.136418	0.0657636	grey
-0.136922	0.0657636	grey
-0.137171	0.0657636	grey
-0.137822	0.027071	grey
-0.137861	0.0657636	grey
-0.138225	0.0702149	grey
-0.139544	0.0431362	grey
-0.139715	0.0657636	grey
-0.140382	0.0657636	grey
-0.140567	0.0657636	grey
-0.14096	0.0657636	grey
-0.141167	0.0657636	grey
-0.141275	0.0395773	grey
-0.141299	0.0349484	grey
-0.141321	0.031528	grey
-0.141725	0.0349484	grey
-0.142103	0.0657636	grey
-0.142617	0.0702149	grey
-0.142621	0.0431362	grey
-0.142763	0.0702149	grey
-0.142804	0.0702149	grey
-0.142869	0.0657636	grey
-0.143311	0.0569945	grey
-0.143853	0.0569945	grey
-0.143996	0.0416898	grey
-0.144018	0.0702149	grey
-0.14464	0.102161	grey
-0.144922	0.0569945	grey
-0.145153	0.0702149	grey
-0.145418	0.0657636	grey
-0.14545	0.0416898	grey
-0.145502	0.0657636	grey
-0.145688	0.0657636	grey
-0.146674	0.0702149	grey
-0.147898	0.0686942	grey
-0.148354	0.0657636	grey
-0.149087	0.0521296	grey
-0.149167	0.0349484	grey
-0.149346	0.0569945	grey
-0.149383	0.0507428	grey
-0.149459	0.0642042	grey
-0.14965	0.0657636	grey
-0.150157	0.0702149	grey
-0.150346	0.0349484	grey
-0.15092	0.101707	grey
-0.150939	0.0645937	grey
-0.151578	0.101707	grey
-0.152032	0.110141	grey
-0.152432	0.0616921	grey
-0.153376	0.0861797	grey
-0.153562	0.110141	grey
-0.153772	0.0657636	grey
-0.154068	0.0569945	grey
-0.154172	0.0442932	grey
-0.15467	0.0657636	grey
-0.155401	0.107395	grey
-0.155455	0.0657636	grey
-0.155637	0.0787025	grey
-0.156131	0.0657636	grey
-0.156732	0.0369504	grey
-0.157054	0.0657636	grey
-0.157741	0.0702149	grey
-0.157936	0.0431362	grey
-0.158436	0.127887	grey
-0.158912	0.0657636	grey
-0.159335	0.0439783	grey
-0.159729	0.110141	grey
-0.160073	0.131463	grey
-0.160135	0.0702149	grey
-0.160215	0.0569945	grey
-0.160309	0.0702149	grey
-0.16084	0.0541277	grey
-0.16117	0.0861797	grey
-0.162315	0.0702149	grey
-0.163115	0.0569945	grey
-0.163403	0.105465	grey
-0.164543	0.0702149	grey
-0.164806	0.0600135	grey
-0.166803	0.0569945	grey
-0.167124	0.0329116	grey
-0.167242	0.0569945	grey
-0.167569	0.0657636	grey
-0.168195	0.0702149	grey
-0.168858	0.0569945	grey
-0.170048	0.0702149	grey
-0.170194	0.0680245	grey
-0.172438	0.220596	grey
-0.172486	0.0702149	grey
-0.172803	0.0657636	grey
-0.172839	0.0702149	grey
-0.173178	0.0702149	grey
-0.1736	0.0369504	grey
-0.173671	0.0702149	grey
-0.173797	0.193139	grey
-0.173838	0.110141	grey
-0.174827	0.0569945	grey
-0.175523	0.0702149	grey
-0.176217	0.0431362	grey
-0.176263	0.0541277	grey
-0.178381	0.0702149	grey
-0.178555	0.0702149	grey
-0.179142	0.0472685	grey
-0.179684	0.0513905	grey
-0.179744	0.0416898	grey
-0.179828	0.110141	grey
-0.180254	0.216213	grey
-0.180418	0.193139	grey
-0.181148	0.0569945	grey
-0.181203	0.0657636	grey
-0.181777	0.0657636	grey
-0.182386	0.0569945	grey
-0.182655	0.0702149	grey
-0.183024	0.671747	grey
-0.183391	0.0657636	grey
-0.183507	0.150687	grey
-0.183522	0.0431362	grey
-0.184506	0.0513905	grey
-0.184957	0.0657636	grey
-0.185079	0.110141	grey
-0.185184	0.0431362	grey
-0.185469	0.0551339	grey
-0.186169	0.0616921	grey
-0.187158	0.0702149	grey
-0.187227	0.101707	grey
-0.187673	0.122622	grey
-0.188361	0.110141	grey
-0.188833	0.0569945	grey
-0.189602	0.0657636	grey
-0.189813	0.0657636	grey
-0.190008	0.0657636	grey
-0.19074	0.0353276	grey
-0.191852	0.0541277	grey
-0.192835	0.131056	grey
-0.193119	0.0513905	grey
-0.19332	0.0657636	grey
-0.193496	0.193139	grey
-0.193499	0.0657636	grey
-0.194077	0.131056	grey
-0.194316	0.0657636	grey
-0.194823	0.0569945	grey
-0.1951	0.0702149	grey
-0.195193	0.0702149	grey
-0.196006	0.0702149	grey
-0.196065	0.0702149	grey
-0.196747	0.0657636	grey
-0.198187	0.0542286	grey
-0.198535	0.0657636	grey
-0.198831	0.0309838	grey
-0.199966	0.0657636	grey
-0.201499	0.0702149	grey
-0.202018	0.0569945	grey
-0.202791	0.122863	grey
-0.203103	0.118723	grey
-0.203574	0.0657636	grey
-0.203656	0.110141	grey
-0.203756	0.129419	grey
-0.20412	0.0541277	grey
-0.204799	1.10054	grey
-0.205122	0.0657636	grey
-0.205863	0.0633601	grey
-0.205925	0.14581	grey
-0.206395	0.0702149	grey
-0.207276	0.0657636	grey
-0.207396	0.0702149	grey
-0.207905	0.0422462	grey
-0.208113	0.0702149	grey
-0.208846	0.0657636	grey
-0.209294	0.416295	grey
-0.209544	0.0569945	grey
-0.209666	0.0657636	grey
-0.210137	0.369061	grey
-0.21018	0.0702149	grey
-0.210349	0.0657636	grey
-0.211214	0.49139	grey
-0.211914	0.0702149	grey
-0.213068	0.0717107	grey
-0.213356	0.0657636	grey
-0.214625	0.0702149	grey
-0.214806	0.0702149	grey
-0.21534	0.0600135	grey
-0.215582	0.0657636	grey
-0.216153	0.10437	grey
-0.216642	0.237439	grey
-0.217287	0.17758	grey
-0.219721	0.107395	grey
-0.22239	0.0682633	grey
-0.222632	0.0657636	grey
-0.222774	0.189864	grey
-0.223124	0.131463	grey
-0.223176	0.0702149	grey
-0.22343	0.32828	grey
-0.224146	0.279818	grey
-0.228516	0.0657636	grey
-0.229179	0.0616921	grey
-0.230826	0.152131	grey
-0.23274	0.0657636	grey
-0.232797	0.32828	grey
-0.232962	0.133618	grey
-0.233584	0.199035	grey
-0.233684	0.0702149	grey
-0.233941	0.0702149	grey
-0.234205	0.0702149	grey
-0.235835	0.0657636	grey
-0.236305	0.0657636	grey
-0.236672	0.0702149	grey
-0.238193	0.113595	grey
-0.240259	0.112695	grey
-0.240933	0.237439	grey
-0.242615	0.0950682	grey
-0.24281	0.0702149	grey
-0.243642	0.110141	grey
-0.244186	0.0702149	grey
-0.245302	0.0702149	grey
-0.245598	0.199035	grey
-0.24631	0.237439	grey
-0.246408	0.0702149	grey
-0.246521	0.352843	grey
-0.247057	0.110141	grey
-0.247267	0.281126	grey
-0.247903	0.0513905	grey
-0.248077	0.0702149	grey
-0.248892	0.235626	grey
-0.249861	0.163888	grey
-0.249963	0.235626	grey
-0.250085	0.150687	grey
-0.250801	0.117214	grey
-0.250956	0.0657636	grey
-0.251143	0.0633601	grey
-0.251239	0.0861797	grey
-0.251501	0.49139	grey
-0.252019	0.237439	grey
-0.252329	0.237439	grey
-0.252488	0.0657636	grey
-0.252859	0.152131	grey
-0.253417	0.110141	grey
-0.253732	0.0569945	grey
-0.254311	0.0633601	grey
-0.25474	0.110141	grey
-0.255879	0.109004	grey
-0.258354	0.32828	grey
-0.260217	0.0616921	grey
-0.263149	0.0702149	grey
-0.263701	0.165741	grey
-0.265026	0.189864	grey
-0.265044	0.16587	grey
-0.265645	0.199035	grey
-0.265672	0.0657636	grey
-0.266295	0.351357	grey
-0.268562	0.0992583	grey
-0.268917	0.235626	grey
-0.274261	0.0657636	grey
-0.275164	0.110141	grey
-0.277564	0.193139	grey
-0.278393	0.0702149	grey
-0.28098	0.0702149	grey
-0.282489	0.451165	grey
-0.283643	0.0657636	grey
-0.287712	0.298722	grey
-0.289769	0.0702149	grey
-0.28983	0.535169	grey
-0.292964	0.38923	grey
-0.294551	0.653299	grey
-0.295684	0.181641	grey
-0.297601	0.199277	grey
-0.297776	0.216213	grey
-0.299043	0.330554	grey
-0.299427	0.199035	grey
-0.299741	0.472692	grey
-0.300707	0.17758	grey
-0.311743	0.0702149	grey
-0.315067	0.222977	grey
-0.319453	0.17758	grey
-0.322479	0.0657636	grey
-0.323386	0.302179	grey
-0.332591	0.13811	grey
-0.332941	0.0702149	grey
-0.333746	0.782127	grey
-0.334131	0.534564	grey
-0.334502	0.163405	grey
-0.33476	0.432807	grey
-0.335048	1.00037	grey
-0.339397	0.501775	grey
-0.341451	0.131463	grey
-0.343146	0.102161	grey
-0.350503	0.49139	grey
-0.353879	0.463078	grey
-0.354419	0.470869	grey
-0.358709	0.850271	grey
-0.359544	0.436186	grey
-0.363297	0.152131	grey
-0.365168	0.281126	grey
-0.378854	0.671747	grey
-0.382357	0.199277	grey
-0.38658	0.511775	grey
-0.388768	0.32828	grey
-0.388848	0.0992583	grey
-0.390668	0.213539	grey
-0.395566	1.33429	grey
-0.411253	0.131463	grey
-0.412009	0.579781	grey
-0.41397	0.60165	grey
-0.430121	0.520771	grey
-0.430689	0.370819	grey
-0.432956	0.82523	grey
-0.440013	0.0657636	grey
-0.441378	0.49139	grey
-0.451813	0.520771	grey
-0.453798	1.57072	grey
-0.471203	0.941763	grey
-0.477826	1.00096	grey
-0.478775	0.361347	grey
-0.481217	1.9551	grey
-0.509361	0.606628	grey
-0.511066	0.561459	grey
-0.522652	3.7798	blue	MMP2
-0.529511	0.653299	grey
-0.530531	0.0702149	grey
-0.545155	3.7798	blue	TSP1
-0.598254	0.752249	grey
-0.802134	1.08573	grey
-0.827835	1.96473	blue	S10AD
-0.931002	3.3237	blue	IL5
-0.978974	4.42713	blue	FINC

## Sheet: Figure5
Sample Points
xpos	SLAF1	S10A8/9	AREG	FGF2	BTLA	CD47	CXCR5	TNR16	IL2	I13R2	CD81	CRP
1	-0.223862	-0.195415	0.756724	-0.0117115	-0.640953	-0.167165	-0.415593	0.0745848	-0.795296	-0.0637377	0.118974
1	-0.330571	-1.90399	-1.81023	-2.12919	-1.87536	-2.18693	-2.42393	-1.43961	-1.36456	-2.13171	-1.74483
1	0.525563	1.51596	1.02633	1.00377	1.06261	0.983685	1.21036	1.11491	1.86832	0.598675	0.647648
1	-0.827516	-0.827624	-0.464437	-1.14254	-0.883504	-1.60635	-1.20962	-1.2022	-1.01159	-0.459507	-0.829281
1	0.347612	1.08734	-1.08089	0.276549	0.580369	1.35392	1.36353	0.332049	0.927954	1.27857	0.811085
1	0.239466	-0.649383	0.719028	0.994208	0.277776	0.584767	1.41136	1.41384	1.08438	0.399735	0.109984
1	0.132965	1.03771	0.789702	0.266634	0.554115	0.176093	0.568561	0.467165	0.46152	-0.110819	-0.187531
1	1.40419	0.487699	1.11031	0.0940817	-0.50651	-0.112781	0.353975	0.348571	-0.476526	0.0075656	0.51615
1	-0.608702	-0.31322	-0.474288	0.186429	0.186874	-0.0242614	-0.0739614	0.284718	-0.20699	-0.264256	0.147859
1	0.70521	0.591997	0.479387	0.665979	-0.065206	0.354982	-0.00333006	-0.083742	-0.569309	0.130587	0.602323
1	-0.341977	-1.02098	-0.40977	-0.941979	-0.190584	0.74602	-1.42754	-1.01372	-0.0563753	0.926459	-0.307415
1	-0.0292851	-0.271995	0.424098	0.116588	0.191912	-0.477761	0.0622935	-0.225219	-0.642434	-0.293514	0.0502976
1	-0.23659	0.160404	-0.167831	-0.0296724	0.818803	0.279831	-0.205663	-0.243983	-0.0556653	-0.179431	-0.130783
1	-0.756504	0.301504	-0.898127	0.650856	0.489661	0.0959432	0.789559	0.172644	0.83657	0.161383	0.19552
2	1.62957	0.594714	1.83957	1.65971	-0.739524	0.478871	2.18304	1.55358	3.3707	0.658755	-0.137595
2	2.09474	3.22815	0.218553	1.36236	1.53016	0.830946	0.992045	0.870654	1.0791	0.788177	1.36381
2	3.60473	0.555885	2.38389	2.09726	0.736642	1.79623	2.48397	2.09113	1.24509	1.47723	1.90385
3	-1.15192	-0.888456	-0.174452	-1.16231	-0.294938	-0.675599	-1.16649	-0.0328542	-1.1465	-1.31603	-1.18502	-2.64395
3	0.438575	-0.799628	3.15301	0.727206	-0.85751	0.786534	0.341585	1.34312	0.818264	0.393254	1.00804	0.192047
3	0.218791	-0.394139	-0.423666	-1.28738	-0.8205	-0.968501	-0.0842985	0.300402	1.32218	1.02014	-0.510989	0.807556
3	-1.43881	-1.3283	-1.46421	-2.04726	-0.85297	-2.15972	-2.82269	-1.8941	-1.2048	-1.08264	-1.46864	0.771041
3	-0.930278	0.0672388	-0.315197	-0.404357	0.335158	-0.67599	0.0865975	-0.62784	-1.61957	-0.714272	0.402294	0.647981
3	-0.0818973	-0.726746	-0.214611	-0.551054	-0.386287	-0.444116	-0.50797	-0.688788	-1.03306	-0.63309	-0.0281864	-1.60535
3	-1.14795	-0.257356	-1.23831	0.121554	-1.49517	-0.0741594	-1.18569	-0.931706	-1.43776	-0.641518	0.222681	-0.505475
3	-1.80177	-1.73757	-2.47027	-2.92073	-2.99473	-3.19863	-2.80123	-2.53751	-1.13963	-4.35123	-1.43576	-1.66053
3	-0.345567	-0.302487	-0.284119	-0.203016	0.127571	-0.211873	-0.283763	1.20798	-0.110344	-0.214328	1.14627	0.209056
3	0.0683515	0.596053	0.311817	1.0809	0.632472	0.708076	-0.507785	-0.322693	-0.601782	0.858567	-0.125887	-1.47617
3	1.12257	0.198801	2.53655	1.32599	0.519719	0.834783	-0.215102	1.17359	0.0135419	1.00089	0.898862	-2.19361
3	-0.780408	1.36653	-0.478264	0.0521	-0.520417	0.460618	0.430639	0.303025	-0.297782	-0.488741	1.01094	2.44315
3	-0.148712	-0.393536	-0.277877	0.281929	0.43152	0.385943	1.8414	0.104135	-0.422623	0.318736	0.282547	-1.5074
3	-0.413464	-0.694401	-0.275014	0.305718	0.400877	0.699527	0.382475	0.85309	-0.804609	-0.767576	1.00959	-2.17618
3	2.90839	-1.02049	0.760314	1.0101	1.01584	1.62765	2.92114	1.916	4.61491	1.57853	1.05716	-1.99842
3	0.649012	-0.42571	-0.0680605	0.77622	-0.0411271	0.301349	1.74772	-0.0201386	0.577059	0.3169	0.468152	-0.557383
3	1.88085	-0.173197	0.25876	1.16851	0.258493	1.38816	2.44437	0.943472	2.11016	0.975427	0.704926	-0.239892
3	-1.38974	-1.33124	-1.98909	-1.52215	-1.57484	-1.34187	-2.06221	0.225565	-1.55006	-0.201384	-1.08995	-2.86599
3	-0.728195	1.32279	-0.701885	-0.0898294	-0.0518075	-0.371214	0.700761	0.452329	0.202242	-1.11315	0.53923	0.73893
3	-0.636351	-0.4614	-1.6326	-0.524867	-1.39264	-0.474915	-0.33698	-1.13369	-1.72485	-0.435513	-0.959965	-1.49169
3	0.227295	0.93498	-0.155536	1.04281	0.418256	0.7335	1.82274	0.881941	1.84652	0.070788	1.08144	0.376437
3	-0.720126	-0.198583	-0.753206	0.328294	-0.506609	-0.0603208	1.2405	-1.07765	-0.533766	-0.926713	0.166899	-1.51785
3	0.879939	1.16262	-0.462703	1.03931	1.89048	0.986516	1.14017	1.86576	1.76683	1.2029	1.42195	2.69944
3	3.30885	-0.0894024	1.62432	2.63079	0.827987	0.566821	2.8523	1.45628	2.70589	0.799909	1.44944	0.605355
3	-0.938697	0.10192	-2.13635	-1.09993	-0.129653	-1.05456	-2.58163	0.615357	-1.14047	-1.01694	-1.32039	1.85925
3	1.0292	2.33695	0.500005	0.759482	0.176079	1.0908	1.15211	1.50448	1.73877	0.441056	0.832074	4.56211
3	4.22566	2.46878	3.32292	3.10441	2.35764	2.64581	3.00764	3.68157	2.86318	3.05996	1.20107	2.42084
3	-0.220965	-0.0175021	-1.4478	-1.0285	0.132857	-0.179862	0.351445	0.564939	-0.504488	0.0612011	-1.05852	-1.60533
3	-1.11205	-0.974737	-0.05377	-0.847103	-1.02037	-0.181426	-2.03363	-0.84696	-0.738831	0.236102	-1.16431	-0.0190409
3	-0.734778	0.288145	-0.766971	-0.896648	0.425765	-0.798739	-0.650257	-0.918517	-1.33768	-0.74761	-0.64512	0.308535
3	-0.998201	-0.733417	-0.723923	-1.58202	-1.00612	-0.930484	-1.80301	-0.907769	-1.04209	-0.116779	-1.69119	-2.03814
3	-0.773321	-1.31982	0.859895	-1.09984	-0.909144	-1.76318	-2.96327	-2.13196	-0.751883	0.523295	-1.92957	-2.10956
3	-0.19334	0.160579	-0.539422	-0.806865	-0.172395	0.141581	-1.52005	-1.18022	-0.305145	-1.4653	-1.57244	-0.185798
3	0.0731178	0.119052	1.49012	0.519195	0.567398	0.162723	-0.323915	0.322829	0.997915	0.360256	0.576558	-0.0339625
3	-1.22664	-0.613849	-0.587254	-0.48184	-0.667968	-0.161143	-0.447081	-0.474952	-0.531137	0.234951	0.412045	-2.25092
3	-0.146544	0.967542	-0.0281356	-0.129072	1.03222	0.189084	-0.655939	0.0374413	0.0195424	0.39185	0.453964	2.04523
3	-0.451143	0.715907	0.0779764	-0.307456	-0.549675	0.317982	-1.3559	0.20632	0.983154	0.228979	-0.321273	2.08375
3	-1.2938	0.385963	1.74543	-0.71709	0.126527	0.201234	-1.41333	-1.31306	-0.720897	-0.53249	-0.123435	-0.394642
3	2.1103	-0.305629	-0.313559	0.500272	0.286574	0.60161	0.630381	-0.0580014	-0.288445	0.644465	0.5184	0.939607
3	-0.591889	1.36805	0.873166	0.386069	0.0841087	0.299129	-0.186311	0.382117	1.22006	0.106464	0.653228	2.226
3	-0.841306	-1.11157	-0.24519	0.79817	-0.728173	-0.10807	0.273297	-0.601137	0.489592	-0.177458	-0.179711	0.49644
3	-0.347291	0.0800655	1.10356	-0.110782	1.14903	-0.251143	0.045708	0.423298	-1.01103	0.736602	-0.630732	-1.8077
3	-0.1348	0.104285	-0.96218	-0.663203	-0.0947319	-0.439785	1.45076	-1.00609	-0.711873	-0.373356	-0.756769	2.31256
3	0.199116	1.26919	-0.162834	1.23878	0.696202	0.195316	0.449502	-0.228421	-0.80682	0.710937	0.840602	3.60676
3	0.471536	0.184555	1.77958	-0.269093	0.984523	-0.304426	0.221622	-1.58003	-1.11531	0.25467	-0.445348	-0.659132
3	1.76722	0.295418	1.41457	1.45729	1.72186	1.20432	2.98748	0.895304	1.81011	1.32668	-0.0885218	0.547491
3	0.141178	-0.196232	-0.465527	0.0972964	0.468613	0.300662	-0.61383	-1.14624	-1.46667	-0.537385	0.373378	0.644548
4	1.18284	3.30608	0.766724	1.64246	0.910666	2.48995	1.84274	1.60447	1.10395	2.38573	1.4621	4.762
4	0.948696	1.16263	1.5947	0.587342	0.0938015	0.561202	0.642841	0.969549	0.609475	0.126794	0.496512	2.8139
4	4.0743	2.33542	3.45157	2.89572	2.43336	2.99054	2.7684	3.7006	2.9724	3.26613	1.40027	0.42451
4	2.13036	0.720241	1.50861	0.55639	0.255299	1.08122	2.59225	2.31134	4.09085	1.96047	0.853411	1.92962
4	3.90198	3.27965	3.57503	2.8223	0.799462	3.01556	2.61862	2.96522	0.409586	2.9343	1.66208	0.945107
4	-0.158817	0.0679628	-0.161307	0.69779	0.031404	0.471744	1.17729	-0.20016	-0.748326	0.410041	0.923255	0.855284
4	-0.278671	-0.91112	-0.57432	-1.03441	-0.651875	-1.09896	-1.76753	-0.104599	-0.175674	-0.369876	-0.125437	1.51687
4	-0.886745	1.37605	-0.077626	-0.288843	-0.274952	-0.0411569	0.824005	0.0192343	0.222698	-0.548953	0.845096	3.49979
4	3.78859	2.72145	4.40152	2.87763	1.74215	2.90644	2.59957	2.81477	0.287413	1.69595	1.58672	2.86226
4	3.8523	3.2065	3.39373	2.97024	1.42078	2.28813	3.50537	3.99375	5.14346	3.12857	1.39666	4.70959
4	-0.19268	1.5398	0.249672	-0.171118	-0.219804	1.15919	1.68993	0.364373	0.83711	1.34186	0.491726	1.19768
4	3.62041	1.71776	4.16885	3.25156	2.41654	3.19828	2.95437	3.77291	3.19459	3.24939	1.28316	3.21467
4	0.397337	2.69021	0.739889	1.6399	0.651429	0.614295	-0.738951	2.10166	0.29039	1.18856	-0.121601	2.92863
4	-1.0417	0.686639	0.609509	-0.0852031	0.324044	0.159894	1.54631	-0.234578	-1.32112	0.0500152	1.26271	2.7772
4	3.84388	2.13682	2.86248	2.58427	1.1683	1.66601	2.36139	0.975763	-0.701018	1.2604	1.39106	1.94146
4	3.76532	2.37364	3.15311	3.11009	2.23046	2.92023	2.59634	3.17405	1.76094	2.88236	1.44106	3.42967
4	-0.163491	2.57097	-1.44905	0.110981	0.0635194	0.175035	1.05806	0.543435	-0.270417	-0.194424	1.1147	4.55022
4	0.216447	0.505821	-0.253478	0.721583	1.59205	0.286384	1.05898	-0.02226	1.15202	-0.916881	0.798499	2.03534
4	-1.51377	1.20629	-1.86078	-1.46918	-0.646284	-0.808925	-0.530936	0.538424	-1.09892	-1.55934	-0.767121	2.65132
4	0.528392	0.663528	0.50105	0.867576	1.71131	0.409862	1.80556	0.110592	0.366141	-0.64211	0.645498	2.66752
4	1.86143	-0.496186	1.99626	3.44232	3.51803	1.35929	3.18472	-0.027912	2.62868	0.465595	2.25765	3.04575
4	4.02762	2.36672	3.5518	3.04255	2.53571	2.74701	2.83864	2.80651	4.15038	2.94061	1.47186	3.33267
4	1.15126	2.16753	1.44834	1.41853	1.57111	0.629416	1.51393	0.422523	1.02937	1.24519	1.21811	2.86127
4	-0.549341	0.692034	-0.783066	0.785645	2.7192	-0.0472414	0.54561	-0.0600884	-0.668783	-0.957657	0.958936	-0.999037
4	-0.877502	0.472744	-1.2535	0.0409437	0.995612	-0.244643	0.180867	0.128732	-0.79739	-0.822565	1.40696	0.83719
4	0.113036	2.01134	0.370852	1.3637	0.0921919	0.14444	1.15263	1.19187	0.976145	0.160708	0.617864	4.8065
4	-0.398407	1.96123	0.445529	-0.285957	1.11533	0.21889	0.400918	0.652873	0.150068	-1.11948	0.825907	3.55108
4	1.64658	2.03261	1.20248	0.461815	2.1742	1.22652	-0.813784	-0.0578355	1.15474	0.51547	0.856599	4.04194
4	3.12525	1.7502	1.85127	2.13301	0.950446	0.280123	1.29053	0.644168	-0.425926	0.128112	0.697504	2.85689
4	-1.67286	0.965272	-1.06467	-0.663591	-1.45134	-1.15857	-1.42825	-1.62158	-0.777839	-0.790108	-1.16036	0.706435
4	-0.831808	0.57768	-0.153689	0.00849572	0.648319	0.0419431	0.219863	0.288972	-0.0238216	0.154651	0.6477	1.9422
4	-1.7476	0.315325	-1.1899	-1.10044	-0.444822	-2.02673	-0.64918	-1.98038	-1.43822	-1.40864	-1.16177	2.10577
4	1.9424	2.07428	-0.447468	0.194192	-0.365767	1.82261	-1.81847	-1.22872	-1.16824	0.51914	-0.263495	0.540192
4	0.419181	0.642532	-0.717498	-0.611549	0.666327	-0.0542673	-0.272342	-0.99297	-1.14378	-0.592225	0.0432477	2.04482
4	-2.12037	0.313859	-2.56815	-1.81735	-2.6856	-4.29631	-5.30709	-4.33026	-1.67518	-3.61916	-2.39392	-1.38173
4	-0.768024	1.06043	0.51779	0.15503	-0.957221	-0.410378	-1.00602	0.102862	0.712351	-0.522498	0.645088	1.7816
4	4.02498	2.32624	3.22933	3.46809	1.76	3.25625	3.59733	3.90546	4.41631	3.08789	1.5426	3.50027
4	4.30771	2.88009	4.07552	3.83703	1.58092	3.14289	3.64425	3.84816	2.76799	3.68875	1.92926	3.20634
4	1.82165	2.06026	-0.13401	1.08397	-0.288006	1.98731	0.681097	0.306033	-0.375288	2.14448	0.927254	2.41225
4	-0.787886	-0.762942	-0.42863	-1.20707	-1.23423	-0.504697	-1.66236	-0.559505	-1.59531	-0.328737	-1.53516	-0.821497
4	4.17871	2.24689	3.71332	3.55753	2.72133	3.60464	3.7743	4.24086	4.27984	4.58619	1.46469	3.3853
4	0.277063	2.33739	0.213883	-0.332356	0.427297	0.506886	-0.00749381	-0.435691	-0.42873	0.460381	-0.139699	4.63945
4	5.01786	0.684215	4.72821	3.56469	1.76184	3.08469	3.00688	3.38552	3.66799	2.86333	1.37508	2.20308
4	0.457466	1.0323	0.130461	0.053419	-0.10567	-0.0316683	0.604191	-0.16634	-1.30388	0.40174	0.223282	2.37516
4	0.190243	-1.02066	0.0386813	-0.0300393	-1.01971	-0.45189	-1.35157	-0.89618	-0.879569	-0.621162	-0.142174	1.6687
4	4.58083	2.12666	4.6778	3.66533	0.195183	3.30318	2.69267	3.64987	1.82872	3.44112	1.48018	0.320498
4	-1.34018	-0.126976	0.243338	-0.341043	-0.370714	-0.86825	-0.531591	-0.785373	-0.540904	-1.32929	0.548903	0.56952
Statistics - mean, stdev, linear model fit
	SLAF1	S10A8/9	AREG	FGF2	BTLA	CD47	CXCR5	TNR16	IL2	I13R2	CD81	CRP
C1.A.MM.mean	2.97342e-17	4.75713e-17	3.96315e-17	1.98332e-17	5.55112e-17	-7.92532e-18	0	7.94275e-18	-2.53754e-16	2.95639e-18	7.94081e-18
C1.A.MM.stdev	0.614061	0.930125	0.890017	0.868026	0.776463	0.943655	1.10902	0.80723	0.918667	0.785164	0.66067
C1.A.MM.lmfit	0.152364	-0.331936	-0.311671	-0.646858	-0.665516	-0.581217	-0.885153	-0.725478	-0.611006	-0.546914	-0.381878
C1.A.CS.mean	2.44301	1.45958	1.48067	1.70644	0.509094	1.03535	1.88635	1.50512	1.8983	0.97472	1.04336
C1.A.CS.stdev	1.03261	1.53175	1.1264	0.369674	1.15183	0.682053	0.788975	0.611679	1.27784	0.43997	1.05778
C1.A.CS.lmfit	2.55845	1.25396	1.52745	1.78389	0.588851	1.17194	2.05546	1.67913	2.1118	1.09465	1.1572
C2.MM.mean	-2.17352e-16	9.91601e-17	1.84214e-16	2.26724e-16	3.31489e-17	1.60629e-16	4.71628e-18	1.55858e-16	2.36494e-17	5.66553e-17	6.61686e-17	-1.13292e-16
C2.MM.stdev	1.27309	0.921965	1.25516	1.13628	0.963014	0.988525	1.56451	1.18299	1.3945	1.07453	0.936329	1.76801
C2.MM.lmfit	-0.399829	-0.314135	-0.293183	-0.164364	-0.415579	-0.150002	0.203636	0.0445564	-0.0582471	0.0819797	-0.0400606	-0.279889
C2.CS.mean	1.19286	1.40526	1.07009	1.06753	0.692801	0.887369	0.959252	0.890003	0.69458	0.773209	0.688989	2.28181
C2.CS.stdev	2.09868	1.12677	1.93111	1.63002	1.28705	1.65679	1.86982	1.87437	1.84301	1.76337	0.946049	1.49909
C2.CS.lmfit	1.39028	1.39773	1.00549	1.14951	0.732428	1.10228	1.44925	1.12986	0.967341	1.07541	0.777112	2.51382

## Sheet: Figure6a
SciomicsID	severity	group	S100A8/A9_ELISA
DM001	severe	CS	3.73243
DM002	severe	CS	4.62324
DM004	severe	CS	3.41213
DM005	severe	CS	2.58493
DM006	severe	CS	8.73942
DM007	severe	CS	4.99726
DM009	severe	CS	3.54725
DM010	severe	CS	7.72421
DM011	severe	CS	5.59639
DM012	critical	CS	9.49985
DM013	critical	CS	3.70614
DM014	critical	CS	7.61589
DM015	severe	CS	9.69765
DM016	critical	CS	8.47197
DM018	critical	CS	5.52052
DM019	severe	CS	5.81489
DM020	critical	CS	5.65025
DM021	severe	CS	4.18373
DM022	severe	CS	1.62213
DM023	severe	CS	4.72312
DM024	severe	CS	2.92856
DM025	severe	CS	6.74668
DM026	critical	CS	0.589385
DM027	severe	CS	1.53429
DM029	severe	CS	1.00106
DM030	critical	CS	1.51739
DM031	severe	CS	2.23976
DM032	severe	CS	5.7335
DM033	severe	CS	1.01474
DM034	severe	CS	1.45797
DM035	severe	CS	1.64406
DM036	severe	CS	1.85041
DM037	severe	CS	4.52921
DM038	critical	CS	1.77128
DM039	critical	CS	8.11054
DM041	critical	CS	5.48686
DM043	severe	CS	2.11732
DM044	severe	CS	8.04858
DM045	severe	CS	2.36404
DM046	severe	CS	1.82896
DM047	severe	CS	1.46702
DM048	severe	CS	1.05603
DM049	severe	CS	1.65945
DM050	severe	CS	0.655368
DM051	severe	CS	1.59061
DM052	critical	CS	8.368
DM053	severe	CS	1.86979
DM054	moderate	MM	0.779309
DM055	moderate	MM	1.67462
DM057	moderate	MM	0.717186
DM059	moderate	MM	2.09971
DM060	moderate	MM	1.43605
DM061	moderate	MM	1.12929
DM062	moderate	MM	0.965173
DM063	moderate	MM	0.666195
DM064	mild	MM	0.473871
DM065	moderate	MM	0.546767
DM067	moderate	MM	0.685234
DM068	moderate	MM	0.763046
DM069	moderate	MM	0.375755
DM070	moderate	MM	1.00909
DM071	moderate	MM	1.18137
DM072	mild	MM	0.430145
DM073	mild	MM	0.460765
DM074	moderate	MM	1.13109
DM075	moderate	MM	0.685122
DM076	moderate	MM	0.722253
DM077	mild	MM	0.384646
DM078	moderate	MM	0.605218
DM079	mild	MM	0.483042
DM080	mild	MM	2.83926
DM081	moderate	MM	0.658717
DM082	moderate	MM	2.75931
DM084	moderate	MM	0.972275
DM085	moderate	MM	0.859668
DM087	moderate	MM	2.05323
DM088	moderate	MM	0.510099
DM089	moderate	MM	1.95372
DM090	moderate	MM	3.62054
DM091	moderate	MM	1.3096
DM092	moderate	MM	0.859056
DM094	moderate	MM	0.382842
DM095	moderate	MM	0.754612
DM096	moderate	MM	0.815914
DM097	moderate	MM	0.640545
DM098	moderate	MM	1.06292
DM099	moderate	MM	0.682315
DM100	moderate	MM	0.991387
DM101	moderate	MM	1.15593
DM102	moderate	MM	0.81466
DM103	moderate	MM	0.656625
DM104	moderate	MM	1.02455
DM105	moderate	MM	0.652471
DM106	moderate	MM	7.73852

## Sheet: Figure6b
SciomicsID	severity	group	CRP_ELISA
DM001	severe	CS	26.1
DM002	severe	CS	92.2
DM004	severe	CS	43.9
DM005	severe	CS	8.2
DM006	severe	CS	104.4
DM007	severe	CS	16.1
DM009	severe	CS	8.9
DM010	severe	CS	264.3
DM011	severe	CS
DM012	critical	CS	205.4
DM013	critical	CS	112.1
DM014	critical	CS	64.9
DM015	severe	CS	14.7
DM016	critical	CS	148.9
DM018	critical	CS	148.4
DM019	severe	CS	101.8
DM020	critical	CS	142.1
DM021	severe	CS	256.6
DM022	severe	CS	30.5
DM023	severe	CS	88.6
DM024	severe	CS	5.6
DM025	severe	CS	179.8
DM026	critical	CS	24.7
DM027	severe	CS	56.3
DM029	severe	CS	24.2
DM030	critical	CS	60.2
DM031	severe	CS	102.3
DM032	severe	CS	100.1
DM033	severe	CS	22.6
DM034	severe	CS	22.3
DM035	severe	CS	38.1
DM036	severe	CS	58.6
DM037	severe	CS	175.3
DM038	critical	CS	17.4
DM039	critical	CS	202.1
DM041	critical	CS	175.1
DM043	severe	CS	72.1
DM044	severe	CS	54.2
DM045	severe	CS	27.7
DM046	severe	CS	30.7
DM047	severe	CS	36
DM048	severe	CS	10.6
DM049	severe	CS	17.1
DM050	severe	CS	3.5
DM051	severe	CS	16.7
DM052	critical	CS	16.2
DM053	severe	CS	80.1
DM054	moderate	MM	13.3
DM055	moderate	MM	3.3
DM057	moderate	MM	7.9
DM059	moderate	MM	50.1
DM060	moderate	MM	18.8
DM061	moderate	MM	12.6
DM062	moderate	MM	7.2
DM063	moderate	MM	2
DM064	mild	MM	2
DM065	moderate	MM	5.4
DM067	moderate	MM	3.3
DM068	moderate	MM	13.2
DM069	moderate	MM	2
DM070	moderate	MM	8.1
DM071	moderate	MM	9.7
DM072	mild	MM	5.1
DM073	mild	MM	2
DM074	moderate	MM	15.5
DM075	moderate	MM	9.4
DM076	moderate	MM	2
DM077	mild	MM	2
DM078	moderate	MM	7.9
DM079	mild	MM	2
DM080	mild	MM	37.4
DM081	moderate	MM	6.3
DM082	moderate	MM	102.8
DM084	moderate	MM	2
DM085	moderate	MM	13.3
DM087	moderate	MM	16.1
DM088	moderate	MM	2
DM089	moderate	MM	49.9
DM090	moderate	MM	152.3
DM091	moderate	MM	33.1
DM092	moderate	MM	6.4
DM094	moderate	MM	2
DM095	moderate	MM	9.9
DM096	moderate	MM	7.4
DM097	moderate	MM	8.6
DM098	moderate	MM	18.1
DM099	moderate	MM	14.7
DM100	moderate	MM	32.8
DM101	moderate	MM	7.8
DM102	moderate	MM	9.5
DM103	moderate	MM	2
DM104	moderate	MM
DM105	moderate	MM
DM106	moderate	MM

## Sheet: Figure6c
SciomicsID	severity	group	S100A8/A9_ELISA	S100A8/A9_Array
DM001	severe	CS	3.73243	0.375131
DM002	severe	CS	4.62324	0.641113
DM004	severe	CS	3.41213	-1.00092
DM005	severe	CS	2.58493	0.441529
DM006	severe	CS	8.73942	1.19496
DM007	severe	CS	4.99726	0.38915
DM009	severe	CS	3.54725	0.650291
DM010	severe	CS	7.72421	0.68159
DM011	severe	CS	5.59639	0.561758
DM012	critical	CS	9.49985	1.62095
DM013	critical	CS	3.70614	0.688506
DM014	critical	CS	7.61589	0.451686
DM015	severe	CS	9.69765	1.59451
DM016	critical	CS	8.47197	1.03632
DM018	critical	CS	5.52052	0.0650678
DM019	severe	CS	5.81489	0.0326249
DM020	critical	CS	5.65025	0.347483
DM021	severe	CS	4.18373	0.326205
DM022	severe	CS	1.62213	-1.0426
DM023	severe	CS	4.72312	-0.478844
DM024	severe	CS	2.92856	-0.993098
DM025	severe	CS	6.74668	0.885838
DM026	critical	CS	0.589385	-2.70579
DM027	severe	CS	1.53429	-1.36981
DM029	severe	CS	1.00106	-1.81211
DM030	critical	CS	1.51739	-2.18132
DM031	severe	CS	2.23976	-0.309082
DM032	severe	CS	5.7335	0.482393
DM033	severe	CS	1.01474	-2.59625
DM034	severe	CS	1.45797	-0.964891
DM035	severe	CS	1.64406	-1.17931
DM036	severe	CS	1.85041	-0.522504
DM037	severe	CS	4.52921	0.276101
DM038	critical	CS	1.77128	-1.21239
DM039	critical	CS	8.11054	1.52137
DM041	critical	CS	5.48686	0.652259
DM043	severe	CS	2.11732	-1.0216
DM044	severe	CS	8.04858	1.00508
DM045	severe	CS	2.36404	-0.624702
DM046	severe	CS	1.82896	-1.10745
DM047	severe	CS	1.46702	-0.652833
DM048	severe	CS	1.05603	-1.61717
DM049	severe	CS	1.65945	-0.71986
DM050	severe	CS	0.655368	-2.44807
DM051	severe	CS	1.59061	-1.37127
DM052	critical	CS	8.368	-0.145331
DM053	severe	CS	1.86979	-0.998493
DM054	moderate	MM	0.779309	-1.88136
DM055	moderate	MM	1.67462	-1.70263
DM057	moderate	MM	0.717186	-1.50058
DM059	moderate	MM	2.09971	-0.318598
DM060	moderate	MM	1.43605	-0.71759
DM061	moderate	MM	1.12929	-2.07927
DM062	moderate	MM	0.965173	-1.77453
DM063	moderate	MM	0.666195	-2.57359
DM064	mild	MM	0.473871	-2.41188
DM065	moderate	MM	0.546767	-1.85833
DM067	moderate	MM	0.685234	-3.00495
DM068	moderate	MM	0.763046	-3.4227
DM069	moderate	MM	0.375755	-2.41855
DM070	moderate	MM	1.00909	-1.56608
DM071	moderate	MM	1.18137	-1.52455
DM072	mild	MM	0.430145	-2.7967
DM073	mild	MM	0.460765	-1.48633
DM074	moderate	MM	1.13109	-3.01344
DM075	moderate	MM	0.685122	-1.39699
DM076	moderate	MM	0.722253	-2.29898
DM077	mild	MM	0.384646	-2.07867
DM078	moderate	MM	0.605218	-2.48476
DM079	mild	MM	0.483042	-3.01637
DM080	mild	MM	2.83926	-0.317083
DM081	moderate	MM	0.658717	-2.11084
DM082	moderate	MM	2.75931	-0.415942
DM084	moderate	MM	0.972275	-1.60507
DM085	moderate	MM	0.859668	-1.99076
DM087	moderate	MM	2.05323	-0.362347
DM088	moderate	MM	0.510099	-1.88372
DM089	moderate	MM	1.95372	-1.58321
DM090	moderate	MM	3.62054	0.651819
DM091	moderate	MM	1.3096	-0.969225
DM092	moderate	MM	0.859056	-1.08908
DM094	moderate	MM	0.382842	-2.70562
DM095	moderate	MM	0.754612	-2.65987
DM096	moderate	MM	0.815914	-1.94249
DM097	moderate	MM	0.640545	-1.98762
DM098	moderate	MM	1.06292	-1.61789
DM099	moderate	MM	0.682315	-1.38971
DM100	moderate	MM	0.991387	-1.58085
DM101	moderate	MM	1.15593	-1.29917
DM102	moderate	MM	0.81466	-0.750152
DM103	moderate	MM	0.656625	-2.14653
DM104	moderate	MM	1.02455	-0.522513
DM105	moderate	MM	0.652471	-2.37953
DM106	moderate	MM	7.73852	0.783644

[truncated: 4 more sheets: Figure6d, Figure7 - S100A8-A9, Figure7 - CRP, Figure7 - linSVM]
